# Supplementary material for: 3-[(Furan-2-yl­methyl­idene)amino]-1-(4-methyl­phen­yl)thio­urea
Source: Acta Crystallogr Sect E Struct Rep Online. 2011 Jan 8;67(Pt 2):o275. doi: 10.1107/S1600536811000110 (PMC3051554; doi:10.1107/S1600536811000110)
Supplement: Supplementary file 1 [file e-67-0o275-sup1.cif]

##############################################################################
###                                                                        ###
###        Electronic paper (Acta Crystallographica Section E)             ###
###                                                                        ###
##############################################################################
#                                                                            #
# This CIF contains the data in a paper accepted for publication in Acta     #
# Crystallographica Section E. It conforms to the requirements of Notes      #
# for Authors for Section E, and has been peer reviewed under the auspices   #
# of the IUCr Commission on Journals.                                        #
#                                                                            #
# Full details of the Crystallographic Information File format               #
# are given in the paper "The Crystallographic Information File (CIF):       #
# a New Standard Archive File for Crystallography" by S. R. Hall, F. H.      #
# Allen and I. D. Brown [Acta Cryst. (1991), A47, 655-685].                  #
#                                                                            #
# The current version of the core CIF dictionary is obtainable from          #
# ftp://ftp.iucr.org/pub/cif_core.dic. The current version number is 2.4.    #
#                                                                            #
# Software is freely available for graphical display of the structure(s) in  #
# this CIF.  For information consult the CIF home page http://www.iucr.org/  #
# cif/home.html                                                              #
#                                                                            #
# This file may be used for bona fide research purposes within the           #
# scientific community so long as proper attribution is given to the journal # 
# article from which it was obtained.                                        #
#                                                                            #
##############################################################################
                                             
data_I
_audit_creation_method     SHELXL-97
_chemical_name_systematic
;
3-[(Furan-2-ylmethylidene)amino]-1-(4-methylphenyl)thiourea
;
_chemical_name_common     ?
_chemical_formula_moiety     'C13 H13 N3 O S'
_chemical_formula_sum     'C13 H13 N3 O S'
_chemical_formula_iupac     'C13 H13 N3 O S'
_chemical_formula_weight     259.32
_chemical_melting_point     ?
_symmetry_cell_setting     monoclinic
_symmetry_space_group_name_H-M     'P 21/c'
_symmetry_space_group_name_Hall     '-P 2ybc'
loop_
    _symmetry_equiv_pos_as_xyz
    'x, y, z'
    '-x, y+1/2, -z+1/2'
    '-x, -y, -z'
    'x, -y-1/2, z-1/2'
_cell_length_a     12.9464(3)
_cell_length_b     13.8613(3)
_cell_length_c     16.6155(5)
_cell_angle_alpha     90.00
_cell_angle_beta     118.028(2)
_cell_angle_gamma     90.00
_cell_volume     2632.01(12)
_cell_formula_units_Z     8
_cell_measurement_reflns_used     7546
_cell_measurement_theta_min     3.0105
_cell_measurement_theta_max     72.1451
_cell_measurement_temperature     293(2)
_exptl_crystal_description     prismatic
_exptl_crystal_colour     colorless
_exptl_crystal_size_max     0.20
_exptl_crystal_size_mid     0.20
_exptl_crystal_size_min     0.20
_exptl_crystal_density_diffrn     1.309
_exptl_crystal_density_meas     ?
_exptl_crystal_density_method     'not measured'
_exptl_crystal_F_000     1088
_exptl_absorpt_coefficient_mu     2.119
_exptl_absorpt_correction_type     multi-scan
_exptl_absorpt_process_details
;
(CrysAlis PRO; Oxford Diffraction, 2010)
;
_exptl_absorpt_correction_T_min     0.6766
_exptl_absorpt_correction_T_max     0.6766
_exptl_special_details
;
CrysAlisPro, Oxford Diffraction Ltd.,
Version 1.171.34.40 (release 27-08-2010 CrysAlis171 .NET)
(compiled Aug 27 2010,11:50:40)
Empirical absorption correction using spherical harmonics,
 implemented in SCALE3 ABSPACK scaling algorithm.
;
_diffrn_ambient_temperature     293(2)
_diffrn_radiation_type     CuK\a
_diffrn_radiation_wavelength     1.54184
_diffrn_radiation_source     'fine-focus sealed tube'
_diffrn_radiation_monochromator     graphite
_diffrn_measurement_device_type     'Oxford Diffraction Xcalibur Eos Gemini'
_diffrn_measurement_method     \w
_diffrn_detector_area_resol_mean     ?
_diffrn_reflns_number     19253
_diffrn_reflns_av_R_equivalents     0.0423
_diffrn_reflns_av_sigmaI/netI     0.0350
_diffrn_reflns_theta_min     3.87
_diffrn_reflns_theta_max     67.05
_diffrn_reflns_theta_full     67.05
_diffrn_measured_fraction_theta_max     1.000
_diffrn_measured_fraction_theta_full     1.000
_diffrn_reflns_limit_h_min     -15
_diffrn_reflns_limit_h_max     15
_diffrn_reflns_limit_k_min     -16
_diffrn_reflns_limit_k_max     16
_diffrn_reflns_limit_l_min     -19
_diffrn_reflns_limit_l_max     13
_diffrn_standards_number     0
_diffrn_standards_interval_count     0
_diffrn_standards_interval_time     0
_diffrn_standards_decay_%     0
_refine_special_details
;
Refinement of <i>F</i>^2^ against ALL reflections. The weighted <i>R</i>-factor
<i>wR</i> and goodness of fit <i>S</i> are based on <i>F</i>^2^, conventional
<i>R</i>-factors <i>R</i> are based on <i>F</i>, with <i>F</i> set to zero for
negative <i>F</i>^2^. The threshold expression of <i>F</i>^2^ >
\s(<i>F</i>^2^) is used only for calculating <i>R</i>-factors(gt) <i>etc</i>.
and is not relevant to the choice of reflections for refinement.
<i>R</i>-factors based on <i>F</i>^2^ are statistically about twice as large
as those based on <i>F</i>, and <i>R</i>- factors based on ALL data will be
even larger.
;
_reflns_number_total     4697
_reflns_number_gt     3878
_reflns_threshold_expression     I>2sigma(I)
_refine_ls_structure_factor_coef     Fsqd
_refine_ls_matrix_type     full
_refine_ls_R_factor_all     0.0535
_refine_ls_R_factor_gt     0.0434
_refine_ls_wR_factor_gt     0.1334
_refine_ls_wR_factor_ref     0.1467
_refine_ls_goodness_of_fit_ref     1.028
_refine_ls_restrained_S_all     1.028
_refine_ls_number_reflns     4697
_refine_ls_number_parameters     328
_refine_ls_number_restraints     0
_refine_ls_hydrogen_treatment     constr
_refine_ls_weighting_scheme     calc
_refine_ls_weighting_details
         'calc w=1/[\s^2^(Fo^2^)+(0.1000P)^2^+0.0000P] where P=(Fo^2^+2Fc^2^)/3'
_atom_sites_solution_hydrogens     geom
_atom_sites_solution_primary     direct
_atom_sites_solution_secondary     difmap
_refine_ls_shift/su_max     0.001
_refine_ls_shift/su_mean     0.000
_refine_diff_density_max     0.190
_refine_diff_density_min     -0.243
_refine_ls_extinction_method     'SHELXL97 (Sheldrick, 1997)'
_refine_ls_extinction_coef     0.0044(4)
_refine_ls_extinction_expression
                                  'Fc^*^=kFc[1+0.001xFc^2^\l^3^/sin(2\q)]^-1/4^'
loop_
    _atom_type_symbol
    _atom_type_description
    _atom_type_scat_dispersion_real
    _atom_type_scat_dispersion_imag
    _atom_type_scat_source
    'C' 'C' 0.0181 0.0091
                         'International Tables Vol C Tables 4.2.6.8 and 6.1.1.4'
    'H' 'H' 0.0000 0.0000
                         'International Tables Vol C Tables 4.2.6.8 and 6.1.1.4'
    'N' 'N' 0.0311 0.0180
                         'International Tables Vol C Tables 4.2.6.8 and 6.1.1.4'
    'O' 'O' 0.0492 0.0322
                         'International Tables Vol C Tables 4.2.6.8 and 6.1.1.4'
    'S' 'S' 0.3331 0.5567
                         'International Tables Vol C Tables 4.2.6.8 and 6.1.1.4'
_computing_data_collection
;
CrysAlis PRO (Oxford Diffraction, 2010)
;
_computing_cell_refinement
;
CrysAlis PRO (Oxford Diffraction, 2010)
;
_computing_data_reduction
;
CrysAlis PRO (Oxford Diffraction, 2010)
;
_computing_structure_solution     'SHELXS97 (Sheldrick, 2008)'
_computing_structure_refinement     'SHELXL97 (Sheldrick, 2008)'
_computing_molecular_graphics     'SHELXL97 (Sheldrick, 2008)'
_computing_publication_material     'SHELXL97 (Sheldrick, 2008)'
loop_
    _atom_site_type_symbol
    _atom_site_label
    _atom_site_fract_x
    _atom_site_fract_y
    _atom_site_fract_z
    _atom_site_U_iso_or_equiv
    _atom_site_adp_type
    _atom_site_calc_flag
    _atom_site_refinement_flags
    _atom_site_occupancy
    _atom_site_disorder_assembly
    _atom_site_disorder_group
    S S1 0.12468(5) 0.04591(4) 0.57517(3) 0.05268(19) Uani d . 1 . .
    S S1A 0.30556(5) 0.53789(4) 0.36034(4) 0.0548(2) Uani d . 1 . .
    O O1 0.63171(13) 0.26407(12) 0.80209(9) 0.0551(4) Uani d . 1 . .
    O O1A -0.24494(16) 0.36883(14) 0.18097(11) 0.0676(5) Uani d . 1 . .
    N N1 0.42256(15) 0.16907(13) 0.73490(11) 0.0482(4) Uani d . 1 . .
    N N1A -0.02089(16) 0.45411(12) 0.24339(12) 0.0466(4) Uani d . 1 . .
    N N2 0.32088(16) 0.11669(14) 0.70435(12) 0.0526(4) Uani d . 1 . .
    H H2 0.3089 0.0811 0.7415 0.063 Uiso d R 1 . .
    N N2A 0.08617(16) 0.48994(14) 0.25989(11) 0.0488(4) Uani d . 1 . .
    H H2A 0.0953 0.5122 0.2153 0.059 Uiso d R 1 . .
    N N3 0.26010(16) 0.18718(14) 0.56597(12) 0.0534(4) Uani d . 1 . .
    H H3 0.3172 0.2263 0.5953 0.064 Uiso d R 1 . .
    N N3A 0.15430(16) 0.45539(14) 0.40998(12) 0.0516(4) Uani d . 1 . .
    H H3A 0.0848 0.4331 0.3913 0.062 Uiso d R 1 . .
    C C1 0.7393(2) 0.3023(2) 0.85542(18) 0.0656(6) Uani d . 1 . .
    H H1 0.7772 0.3453 0.8351 0.079 Uiso calc R 1 . .
    C C1A -0.3614(3) 0.3434(2) 0.12705(19) 0.0734(7) Uani d . 1 . .
    H H1A -0.4045 0.3037 0.1453 0.088 Uiso calc R 1 . .
    C C2 0.7830(2) 0.2704(2) 0.93994(16) 0.0684(7) Uani d . 1 . .
    H H2B 0.8552 0.2864 0.9884 0.082 Uiso calc R 1 . .
    C C2A -0.4018(2) 0.3844(2) 0.04573(17) 0.0697(7) Uani d . 1 . .
    H H2AA -0.4772 0.3789 -0.0025 0.084 Uiso calc R 1 . .
    C C3 0.6988(2) 0.20724(19) 0.94272(15) 0.0600(6) Uani d . 1 . .
    H H3B 0.7047 0.1737 0.9932 0.072 Uiso calc R 1 . .
    C C3A -0.3098(2) 0.43732(19) 0.04610(15) 0.0568(5) Uani d . 1 . .
    H H3AA -0.3126 0.4738 -0.0019 0.068 Uiso calc R 1 . .
    C C4 0.60805(18) 0.20553(15) 0.85729(13) 0.0456(4) Uani d . 1 . .
    C C4A -0.2166(2) 0.42593(15) 0.12823(14) 0.0488(5) Uani d . 1 . .
    C C5 0.49801(19) 0.15645(15) 0.81887(13) 0.0478(5) Uani d . 1 . .
    H H5 0.4809 0.1150 0.8550 0.057 Uiso calc R 1 . .
    C C5A -0.10118(19) 0.46325(15) 0.16071(14) 0.0475(5) Uani d . 1 . .
    H H5A -0.0833 0.4958 0.1199 0.057 Uiso calc R 1 . .
    C C6 0.23996(18) 0.12135(15) 0.61564(13) 0.0457(4) Uani d . 1 . .
    C C6A 0.17739(18) 0.49072(14) 0.34471(13) 0.0434(4) Uani d . 1 . .
    C C7 0.19719(18) 0.19935(14) 0.46945(14) 0.0468(4) Uani d . 1 . .
    C C7A 0.22866(19) 0.45001(15) 0.50532(14) 0.0463(5) Uani d . 1 . .
    C C8 0.2592(2) 0.20326(18) 0.42067(16) 0.0570(5) Uani d . 1 . .
    H H8 0.3405 0.1996 0.4512 0.068 Uiso calc R 1 . .
    C C8A 0.1803(2) 0.4686(2) 0.56153(17) 0.0674(7) Uani d . 1 . .
    H H8A 0.1016 0.4851 0.5362 0.081 Uiso calc R 1 . .
    C C9 0.2013(2) 0.21261(18) 0.32708(17) 0.0622(6) Uani d . 1 . .
    H H9 0.2443 0.2155 0.2954 0.075 Uiso calc R 1 . .
    C C9A 0.2462(3) 0.4631(2) 0.65487(17) 0.0696(7) Uani d . 1 . .
    H H9A 0.2114 0.4764 0.6915 0.084 Uiso calc R 1 . .
    C C10 0.0806(2) 0.21771(16) 0.27934(15) 0.0572(6) Uani d . 1 . .
    C C10A 0.3629(2) 0.43844(17) 0.69498(15) 0.0535(5) Uani d . 1 . .
    C C11 0.0199(2) 0.21777(18) 0.32891(16) 0.0602(6) Uani d . 1 . .
    H H11A -0.0612 0.2233 0.2983 0.072 Uiso calc R 1 . .
    C C11A 0.41067(19) 0.41712(16) 0.63797(14) 0.0508(5) Uani d . 1 . .
    H H11 0.4888 0.3987 0.6634 0.061 Uiso calc R 1 . .
    C C12 0.07673(19) 0.20985(17) 0.42347(15) 0.0550(5) Uani d . 1 . .
    H H12A 0.0341 0.2116 0.4555 0.066 Uiso calc R 1 . .
    C C12A 0.34502(19) 0.42261(16) 0.54403(14) 0.0485(5) Uani d . 1 . .
    H H12 0.3790 0.4079 0.5071 0.058 Uiso calc R 1 . .
    C C13 0.0164(3) 0.2217(2) 0.17613(17) 0.0784(8) Uani d . 1 . .
    H H13D 0.0540 0.2675 0.1551 0.118 Uiso calc R 1 . .
    H H13E -0.0632 0.2410 0.1560 0.118 Uiso calc R 1 . .
    H H13F 0.0177 0.1591 0.1519 0.118 Uiso calc R 1 . .
    C C13A 0.4365(3) 0.4347(2) 0.79706(17) 0.0710(7) Uani d . 1 . .
    H H13A 0.3925 0.4598 0.8255 0.106 Uiso calc R 1 . .
    H H13B 0.5058 0.4728 0.8149 0.106 Uiso calc R 1 . .
    H H13C 0.4581 0.3691 0.8159 0.106 Uiso calc R 1 . .
loop_
    _atom_site_aniso_label
    _atom_site_aniso_U_11
    _atom_site_aniso_U_22
    _atom_site_aniso_U_33
    _atom_site_aniso_U_12
    _atom_site_aniso_U_13
    _atom_site_aniso_U_23
    S1 0.0500(3) 0.0630(3) 0.0400(3) -0.0190(2) 0.0169(2) -0.0050(2)
    S1A 0.0495(3) 0.0691(4) 0.0465(3) -0.0145(2) 0.0231(2) -0.0043(2)
    O1 0.0478(8) 0.0680(10) 0.0420(7) -0.0072(7) 0.0149(6) 0.0030(6)
    O1A 0.0630(11) 0.0806(12) 0.0538(9) -0.0012(9) 0.0230(8) 0.0119(8)
    N1 0.0433(9) 0.0527(9) 0.0410(8) -0.0064(7) 0.0135(7) -0.0019(7)
    N1A 0.0440(9) 0.0521(9) 0.0412(9) 0.0009(7) 0.0178(8) 0.0003(7)
    N2 0.0482(10) 0.0609(10) 0.0411(9) -0.0140(8) 0.0148(8) 0.0005(7)
    N2A 0.0448(9) 0.0615(10) 0.0390(8) -0.0020(8) 0.0188(7) 0.0046(7)
    N3 0.0454(9) 0.0605(11) 0.0422(9) -0.0160(8) 0.0107(7) 0.0014(7)
    N3A 0.0401(9) 0.0709(12) 0.0401(9) -0.0100(8) 0.0156(8) 0.0018(7)
    C1 0.0520(13) 0.0771(16) 0.0630(14) -0.0173(12) 0.0232(11) -0.0052(12)
    C1A 0.0677(16) 0.0854(18) 0.0701(16) -0.0179(14) 0.0349(14) 0.0011(14)
    C2 0.0456(12) 0.0907(19) 0.0490(12) -0.0128(12) 0.0056(10) -0.0063(12)
    C2A 0.0501(13) 0.0953(19) 0.0528(13) -0.0161(13) 0.0151(11) -0.0055(12)
    C3 0.0540(13) 0.0713(14) 0.0393(10) -0.0026(11) 0.0091(9) 0.0042(10)
    C3A 0.0462(12) 0.0749(14) 0.0402(10) -0.0061(11) 0.0127(9) 0.0084(10)
    C4 0.0442(11) 0.0475(10) 0.0390(10) 0.0015(8) 0.0145(8) -0.0006(8)
    C4A 0.0487(11) 0.0518(11) 0.0423(10) 0.0035(9) 0.0183(9) -0.0001(8)
    C5 0.0480(11) 0.0466(10) 0.0431(10) -0.0004(9) 0.0168(9) 0.0010(8)
    C5A 0.0450(11) 0.0540(11) 0.0390(10) 0.0036(8) 0.0161(9) 0.0031(8)
    C6 0.0438(10) 0.0498(10) 0.0411(10) -0.0050(8) 0.0181(8) -0.0058(8)
    C6A 0.0444(10) 0.0465(10) 0.0398(9) 0.0004(8) 0.0201(8) -0.0028(8)
    C7 0.0434(10) 0.0448(10) 0.0435(10) -0.0038(8) 0.0132(9) 0.0027(8)
    C7A 0.0431(10) 0.0542(11) 0.0392(10) -0.0071(8) 0.0172(9) -0.0004(8)
    C8 0.0431(11) 0.0670(14) 0.0569(12) 0.0036(10) 0.0203(10) 0.0062(10)
    C8A 0.0452(12) 0.109(2) 0.0491(13) 0.0111(12) 0.0232(11) 0.0067(12)
    C9 0.0703(15) 0.0666(14) 0.0552(13) 0.0088(12) 0.0341(12) 0.0059(11)
    C9A 0.0627(15) 0.105(2) 0.0467(13) 0.0066(14) 0.0306(12) 0.0004(12)
    C10 0.0662(14) 0.0475(11) 0.0450(11) 0.0019(10) 0.0155(10) 0.0034(9)
    C10A 0.0554(13) 0.0565(12) 0.0429(11) -0.0058(10) 0.0183(10) -0.0015(9)
    C11 0.0450(12) 0.0625(13) 0.0554(13) -0.0003(10) 0.0090(10) 0.0104(10)
    C11A 0.0441(11) 0.0530(11) 0.0490(11) 0.0009(9) 0.0166(9) 0.0041(9)
    C12 0.0434(11) 0.0656(13) 0.0532(12) -0.0014(10) 0.0204(10) 0.0076(10)
    C12A 0.0465(11) 0.0553(11) 0.0440(10) 0.0015(9) 0.0217(9) 0.0022(8)
    C13 0.095(2) 0.0716(16) 0.0469(13) 0.0048(15) 0.0153(13) 0.0059(11)
    C13A 0.0754(17) 0.0839(17) 0.0437(12) -0.0012(14) 0.0197(12) -0.0006(11)
_geom_special_details
;
All e.s.d.'s (except the e.s.d. in the dihedral angle between two l.s. planes)
are estimated using the full covariance matrix. The cell e.s.d.'s are taken
into account individually in the estimation of e.s.d.'s in distances, angles
and torsion angles; correlations between e.s.d.'s in cell parameters are only
used when they are defined by crystal symmetry. An approximate (isotropic)
treatment of cell e.s.d.'s is used for estimating e.s.d.'s involving l.s.
planes.
;
loop_
    _geom_bond_atom_site_label_1
    _geom_bond_atom_site_label_2
    _geom_bond_site_symmetry_2
    _geom_bond_distance
    _geom_bond_publ_flag
    S1 C6 . 1.682(2) ?
    S1A C6A . 1.686(2) ?
    O1 C1 . 1.359(3) ?
    O1 C4 . 1.363(3) ?
    O1A C4A . 1.353(3) ?
    O1A C1A . 1.389(3) ?
    N1 C5 . 1.285(3) ?
    N1 N2 . 1.375(2) ?
    N1A C5A . 1.281(3) ?
    N1A N2A . 1.373(2) ?
    N2 C6 . 1.350(3) ?
    N2 H2 . 0.8599 ?
    N2A C6A . 1.348(3) ?
    N2A H2A . 0.8600 ?
    N3 C6 . 1.336(3) ?
    N3 C7 . 1.427(3) ?
    N3 H3 . 0.8600 ?
    N3A C6A . 1.345(3) ?
    N3A C7A . 1.417(3) ?
    N3A H3A . 0.8600 ?
    C1 C2 . 1.320(4) ?
    C1 H1 . 0.9300 ?
    C1A C2A . 1.326(4) ?
    C1A H1A . 0.9300 ?
    C2 C3 . 1.415(4) ?
    C2 H2B . 0.9300 ?
    C2A C3A . 1.397(3) ?
    C2A H2AA . 0.9300 ?
    C3 C4 . 1.352(3) ?
    C3 H3B . 0.9300 ?
    C3A C4A . 1.340(3) ?
    C3A H3AA . 0.9300 ?
    C4 C5 . 1.430(3) ?
    C4A C5A . 1.427(3) ?
    C5 H5 . 0.9300 ?
    C5A H5A . 0.9300 ?
    C7 C12 . 1.385(3) ?
    C7 C8 . 1.385(3) ?
    C7A C8A . 1.371(3) ?
    C7A C12A . 1.384(3) ?
    C8 C9 . 1.379(3) ?
    C8 H8 . 0.9300 ?
    C8A C9A . 1.377(4) ?
    C8A H8A . 0.9300 ?
    C9 C10 . 1.382(4) ?
    C9 H9 . 0.9300 ?
    C9A C10A . 1.377(4) ?
    C9A H9A . 0.9300 ?
    C10 C11 . 1.380(4) ?
    C10 C13 . 1.515(3) ?
    C10A C11A . 1.385(3) ?
    C10A C13A . 1.506(3) ?
    C11 C12 . 1.391(3) ?
    C11 H11A . 0.9300 ?
    C11A C12A . 1.385(3) ?
    C11A H11 . 0.9300 ?
    C12 H12A . 0.9300 ?
    C12A H12 . 0.9300 ?
    C13 H13D . 0.9600 ?
    C13 H13E . 0.9600 ?
    C13 H13F . 0.9600 ?
    C13A H13A . 0.9600 ?
    C13A H13B . 0.9600 ?
    C13A H13C . 0.9600 ?
loop_
    _geom_angle_atom_site_label_1
    _geom_angle_atom_site_label_2
    _geom_angle_atom_site_label_3
    _geom_angle_site_symmetry_1
    _geom_angle_site_symmetry_3
    _geom_angle
    _geom_angle_publ_flag
    C1 O1 C4 . . 106.22(18) ?
    C4A O1A C1A . . 105.83(19) ?
    C5 N1 N2 . . 115.88(17) ?
    C5A N1A N2A . . 114.36(17) ?
    C6 N2 N1 . . 119.67(17) ?
    C6 N2 H2 . . 120.2 ?
    N1 N2 H2 . . 120.1 ?
    C6A N2A N1A . . 121.19(16) ?
    C6A N2A H2A . . 119.4 ?
    N1A N2A H2A . . 119.5 ?
    C6 N3 C7 . . 126.95(18) ?
    C6 N3 H3 . . 116.5 ?
    C7 N3 H3 . . 116.5 ?
    C6A N3A C7A . . 128.95(18) ?
    C6A N3A H3A . . 115.5 ?
    C7A N3A H3A . . 115.5 ?
    C2 C1 O1 . . 111.0(2) ?
    C2 C1 H1 . . 124.5 ?
    O1 C1 H1 . . 124.5 ?
    C2A C1A O1A . . 109.7(2) ?
    C2A C1A H1A . . 125.1 ?
    O1A C1A H1A . . 125.1 ?
    C1 C2 C3 . . 106.9(2) ?
    C1 C2 H2B . . 126.5 ?
    C3 C2 H2B . . 126.5 ?
    C1A C2A C3A . . 107.0(2) ?
    C1A C2A H2AA . . 126.5 ?
    C3A C2A H2AA . . 126.5 ?
    C4 C3 C2 . . 106.2(2) ?
    C4 C3 H3B . . 126.9 ?
    C2 C3 H3B . . 126.9 ?
    C4A C3A C2A . . 107.5(2) ?
    C4A C3A H3AA . . 126.3 ?
    C2A C3A H3AA . . 126.3 ?
    C3 C4 O1 . . 109.7(2) ?
    C3 C4 C5 . . 132.0(2) ?
    O1 C4 C5 . . 118.33(17) ?
    C3A C4A O1A . . 109.9(2) ?
    C3A C4A C5A . . 128.6(2) ?
    O1A C4A C5A . . 121.45(19) ?
    N1 C5 C4 . . 120.63(19) ?
    N1 C5 H5 . . 119.7 ?
    C4 C5 H5 . . 119.7 ?
    N1A C5A C4A . . 123.2(2) ?
    N1A C5A H5A . . 118.4 ?
    C4A C5A H5A . . 118.4 ?
    N3 C6 N2 . . 115.50(18) ?
    N3 C6 S1 . . 124.88(16) ?
    N2 C6 S1 . . 119.62(16) ?
    N3A C6A N2A . . 115.00(18) ?
    N3A C6A S1A . . 126.32(16) ?
    N2A C6A S1A . . 118.65(15) ?
    C12 C7 C8 . . 119.1(2) ?
    C12 C7 N3 . . 122.2(2) ?
    C8 C7 N3 . . 118.73(19) ?
    C8A C7A C12A . . 118.7(2) ?
    C8A C7A N3A . . 117.6(2) ?
    C12A C7A N3A . . 123.58(19) ?
    C9 C8 C7 . . 120.4(2) ?
    C9 C8 H8 . . 119.8 ?
    C7 C8 H8 . . 119.8 ?
    C7A C8A C9A . . 121.1(2) ?
    C7A C8A H8A . . 119.4 ?
    C9A C8A H8A . . 119.4 ?
    C8 C9 C10 . . 121.4(2) ?
    C8 C9 H9 . . 119.3 ?
    C10 C9 H9 . . 119.3 ?
    C10A C9A C8A . . 121.2(2) ?
    C10A C9A H9A . . 119.4 ?
    C8A C9A H9A . . 119.4 ?
    C11 C10 C9 . . 117.7(2) ?
    C11 C10 C13 . . 120.8(2) ?
    C9 C10 C13 . . 121.5(3) ?
    C9A C10A C11A . . 117.6(2) ?
    C9A C10A C13A . . 121.6(2) ?
    C11A C10A C13A . . 120.9(2) ?
    C10 C11 C12 . . 121.8(2) ?
    C10 C11 H11A . . 119.1 ?
    C12 C11 H11A . . 119.1 ?
    C12A C11A C10A . . 121.6(2) ?
    C12A C11A H11 . . 119.2 ?
    C10A C11A H11 . . 119.2 ?
    C7 C12 C11 . . 119.5(2) ?
    C7 C12 H12A . . 120.3 ?
    C11 C12 H12A . . 120.3 ?
    C7A C12A C11A . . 119.75(19) ?
    C7A C12A H12 . . 120.1 ?
    C11A C12A H12 . . 120.1 ?
    C10 C13 H13D . . 109.5 ?
    C10 C13 H13E . . 109.5 ?
    H13D C13 H13E . . 109.5 ?
    C10 C13 H13F . . 109.5 ?
    H13D C13 H13F . . 109.5 ?
    H13E C13 H13F . . 109.5 ?
    C10A C13A H13A . . 109.5 ?
    C10A C13A H13B . . 109.5 ?
    H13A C13A H13B . . 109.5 ?
    C10A C13A H13C . . 109.5 ?
    H13A C13A H13C . . 109.5 ?
    H13B C13A H13C . . 109.5 ?
loop_
    _geom_torsion_atom_site_label_1
    _geom_torsion_atom_site_label_2
    _geom_torsion_atom_site_label_3
    _geom_torsion_atom_site_label_4
    _geom_torsion_site_symmetry_1
    _geom_torsion_site_symmetry_2
    _geom_torsion_site_symmetry_3
    _geom_torsion_site_symmetry_4
    _geom_torsion
    _geom_torsion_publ_flag
    C5 N1 N2 C6 . . . . -176.10(19) ?
    C5A N1A N2A C6A . . . . 176.01(19) ?
    C4 O1 C1 C2 . . . . 0.2(3) ?
    C4A O1A C1A C2A . . . . -0.7(3) ?
    O1 C1 C2 C3 . . . . -0.2(3) ?
    O1A C1A C2A C3A . . . . 0.3(4) ?
    C1 C2 C3 C4 . . . . 0.1(3) ?
    C1A C2A C3A C4A . . . . 0.2(3) ?
    C2 C3 C4 O1 . . . . 0.0(3) ?
    C2 C3 C4 C5 . . . . -178.9(2) ?
    C1 O1 C4 C3 . . . . -0.1(3) ?
    C1 O1 C4 C5 . . . . 179.0(2) ?
    C2A C3A C4A O1A . . . . -0.6(3) ?
    C2A C3A C4A C5A . . . . 177.9(2) ?
    C1A O1A C4A C3A . . . . 0.8(3) ?
    C1A O1A C4A C5A . . . . -177.9(2) ?
    N2 N1 C5 C4 . . . . 178.51(19) ?
    C3 C4 C5 N1 . . . . 177.4(2) ?
    O1 C4 C5 N1 . . . . -1.5(3) ?
    N2A N1A C5A C4A . . . . 176.32(19) ?
    C3A C4A C5A N1A . . . . 174.2(2) ?
    O1A C4A C5A N1A . . . . -7.4(3) ?
    C7 N3 C6 N2 . . . . 171.9(2) ?
    C7 N3 C6 S1 . . . . -7.4(3) ?
    N1 N2 C6 N3 . . . . -7.8(3) ?
    N1 N2 C6 S1 . . . . 171.49(16) ?
    C7A N3A C6A N2A . . . . -177.0(2) ?
    C7A N3A C6A S1A . . . . 0.8(3) ?
    N1A N2A C6A N3A . . . . -0.8(3) ?
    N1A N2A C6A S1A . . . . -178.76(15) ?
    C6 N3 C7 C12 . . . . 53.4(3) ?
    C6 N3 C7 C8 . . . . -128.4(3) ?
    C6A N3A C7A C8A . . . . 140.9(3) ?
    C6A N3A C7A C12A . . . . -42.4(3) ?
    C12 C7 C8 C9 . . . . -3.2(4) ?
    N3 C7 C8 C9 . . . . 178.4(2) ?
    C12A C7A C8A C9A . . . . 2.0(4) ?
    N3A C7A C8A C9A . . . . 178.8(3) ?
    C7 C8 C9 C10 . . . . -0.4(4) ?
    C7A C8A C9A C10A . . . . -0.3(5) ?
    C8 C9 C10 C11 . . . . 3.0(4) ?
    C8 C9 C10 C13 . . . . -176.1(2) ?
    C8A C9A C10A C11A . . . . -1.5(4) ?
    C8A C9A C10A C13A . . . . 178.5(3) ?
    C9 C10 C11 C12 . . . . -2.1(4) ?
    C13 C10 C11 C12 . . . . 177.1(2) ?
    C9A C10A C11A C12A . . . . 1.6(4) ?
    C13A C10A C11A C12A . . . . -178.3(2) ?
    C8 C7 C12 C11 . . . . 4.1(3) ?
    N3 C7 C12 C11 . . . . -177.6(2) ?
    C10 C11 C12 C7 . . . . -1.5(4) ?
    C8A C7A C12A C11A . . . . -1.8(3) ?
    N3A C7A C12A C11A . . . . -178.48(19) ?
    C10A C11A C12A C7A . . . . 0.0(3) ?
loop_
    _geom_hbond_atom_site_label_D
    _geom_hbond_atom_site_label_H
    _geom_hbond_atom_site_label_A
    _geom_hbond_site_symmetry_A
    _geom_hbond_distance_DH
    _geom_hbond_distance_HA
    _geom_hbond_distance_DA
    _geom_hbond_angle_DHA
    N2 H2 S1A 4_566 0.86 2.59 3.4397(19) 171
    N2A H2A S1 4_565 0.86 2.66 3.3696(17) 141
    N3A H3A N1A . 0.86 2.20 2.628(2) 111
data_global
_journal_date_recd_electronic     2010-12-09
_journal_date_accepted     2011-01-04
_journal_name_full     'Acta Crystallographica, Section E'
_journal_year     2011
_journal_volume     67
_journal_issue      2
_journal_page_first     o275
_journal_page_last     o275
_journal_paper_category     QO
_journal_coeditor_code     KP2296
_publ_contact_author_name     'Professor Feng-ling Yang'
_publ_contact_author_address
;
College of Chemistry and Chemical Engineering
Xuchang University
Xuchang, Henan Province 461000,
People's Republic of China
;
_publ_contact_author_email     zhangyanling315@126.com
_publ_contact_author_fax     '86-374-2968881'
_publ_contact_author_phone     '86-374-2968881'
_publ_section_title
;
3-[(Furan-2-ylmethylidene)amino]-1-(4-methylphenyl)thiourea
;
loop_
    _publ_author_name
    _publ_author_address
    'Yan-Ling Zhang'
;
College of Chemistry and Chemical Engineering
Xuchang University
Xuchang, Henan Province 461000,
People's Republic of China
;
    'Fu-Juan Zhang'
;
College of Chemistry and Chemical Engineering
Xuchang University
Xuchang, Henan Province 461000,
People's Republic of China
;
    'Zhi-Hong Xu'
;
College of Chemistry and Chemical Engineering
Xuchang University
Xuchang, Henan Province 461000,
People's Republic of China
;
    'Feng-Ling Yang'
;
College of Chemistry and Chemical Engineering
Xuchang University
Xuchang, Henan Province 461000,
People's Republic of China
;
