# Supplementary material for: 3-[(Furan-2-yl­methyl­idene)amino]-1-(4-methyl­phen­yl)thio­urea
Source: Acta Crystallogr Sect E Struct Rep Online. 2011 Jan 8;67(Pt 2):o275. doi: 10.1107/S1600536811000110 (PMC3051554; doi:10.1107/S1600536811000110)
Supplement: Supplementary file 2 [file e-67-0o275-Isup2.hkl]

# 
# h,k,l, Fc-squared, Fo-squared, sigma(Fo-squared) and status flag 
# 
data_I
_shelx_title ' 201037 in P21/c' 
_shelx_refln_list_code          4 
_shelx_F_calc_maximum      270.18 
_exptl_crystal_F_000      1088.00 
_reflns_d_resolution_high  0.8372 
 
loop_ 
 _symmetry_equiv_pos_as_xyz 
 'x, y, z' 
 '-x, y+1/2, -z+1/2' 
 '-x, -y, -z' 
 'x, -y-1/2, z-1/2' 
 
_cell_length_a    12.9464 
_cell_length_b    13.8613 
_cell_length_c    16.6155 
_cell_angle_alpha  90.000 
_cell_angle_beta  118.028 
_cell_angle_gamma  90.000 
 
_shelx_F_squared_multiplier     1.000 
 
loop_ 
 _refln_index_h 
 _refln_index_k 
 _refln_index_l 
 _refln_F_squared_calc 
 _refln_F_squared_meas 
 _refln_F_squared_sigma 
 _refln_observed_status 
   1   0   0      519.39      501.19     16.81 o 
   2   0   0    32391.85    26876.41    866.66 o 
   3   0   0     3577.64     3682.50     54.91 o 
   4   0   0       28.60       26.53      3.53 o 
   5   0   0       12.81        7.71      3.85 o 
   6   0   0      781.33      909.44     36.93 o 
   7   0   0        6.27       43.66      9.59 o 
   8   0   0      338.41      353.55     32.41 o 
   9   0   0      278.34      329.42     35.15 o 
  10   0   0      543.92      449.95     33.57 o 
  11   0   0      179.72      206.20     22.72 o 
  12   0   0       40.42       38.53     12.92 o 
  13   0   0       21.37       23.02      5.36 o 
   1   1   0     1553.51     1475.23     21.37 o 
   2   1   0    11025.46    10889.61    227.54 o 
   3   1   0     1238.47     1379.26     20.59 o 
   4   1   0      114.37      138.78      5.60 o 
   5   1   0     1791.04     1967.10     35.08 o 
   6   1   0       95.20       76.02      8.92 o 
   7   1   0      192.77      210.20     15.38 o 
   8   1   0        9.01        8.66      4.65 o 
   9   1   0        7.57       11.49      4.39 o 
  10   1   0       74.82       82.36      7.87 o 
  11   1   0      254.47      258.43     17.98 o 
  12   1   0      134.20      133.28      7.92 o 
  13   1   0       70.76       57.54      5.06 o 
   0   2   0     4327.64     4659.24     72.07 o 
   1   2   0     1071.68     1112.43     13.57 o 
   2   2   0     1399.65     1558.83     22.60 o 
   3   2   0     3740.67     3876.20     42.30 o 
   4   2   0     6265.52     6222.14     68.32 o 
   5   2   0     4407.64     4528.19     71.79 o 
   6   2   0     1339.23     1473.59     38.71 o 
   7   2   0     1450.66     1564.01     42.99 o 
   8   2   0      269.54      283.66     21.44 o 
   9   2   0      555.06      584.52     37.77 o 
  10   2   0       70.43       76.02      9.15 o 
  11   2   0      288.53      258.87     17.82 o 
  12   2   0       15.61        9.88      2.87 o 
  13   2   0       32.16       36.68      4.84 o 
   1   3   0     3917.90     3979.06     43.99 o 
   2   3   0     2452.39     2583.97     25.29 o 
   3   3   0     2965.23     2990.53     35.70 o 
   4   3   0     3528.44     3788.10     51.26 o 
   5   3   0     4866.63     5539.84     92.89 o 
   6   3   0       16.48       10.32      4.88 o 
   7   3   0      959.01     1082.30     33.89 o 
   8   3   0      194.15      171.25     20.27 o 
   9   3   0      830.15      708.47     22.86 o 
  10   3   0       21.52       10.49      7.53 o 
  11   3   0      159.05      137.89      9.04 o 
  12   3   0        1.19        2.58      3.54 o 
  13   3   0       39.30       38.21      4.93 o 
   0   4   0    18914.54    19013.71    209.56 o 
   1   4   0    21562.36    21621.96    139.27 o 
   2   4   0      105.23      134.85      4.86 o 
   3   4   0        1.13        5.70      1.88 o 
   4   4   0     1108.19     1199.86     28.97 o 
   5   4   0      137.03      113.26     12.17 o 
   6   4   0      305.33      288.14     20.40 o 
   7   4   0        1.88        8.22      9.08 o 
   8   4   0      137.67      155.76     19.80 o 
   9   4   0        0.38        5.26      2.61 o 
  10   4   0      142.77      135.05      8.91 o 
  11   4   0      140.81      158.41      9.53 o 
  12   4   0       80.66       99.39      8.61 o 
  13   4   0       45.43       53.09      5.25 o 
   1   5   0     1081.34     1070.90     20.19 o 
   2   5   0     6089.71     6299.77     52.57 o 
   3   5   0     1906.67     2127.54     39.84 o 
   4   5   0     2540.59     2675.55     56.68 o 
   5   5   0      407.07      495.91     25.97 o 
   6   5   0       78.76       95.95     12.80 o 
   7   5   0     1154.00     1137.33     51.53 o 
   8   5   0       29.16       26.75      9.40 o 
   9   5   0     1125.21     1002.19     25.69 o 
  10   5   0        4.30        0.43      3.15 o 
  11   5   0      224.24      221.68     11.44 o 
  12   5   0       48.42       53.14      5.52 o 
  13   5   0        0.42        0.54      1.94 o 
   0   6   0      304.44      351.19     11.48 o 
   1   6   0       74.58       90.12      4.83 o 
   2   6   0       17.30       16.49      3.67 o 
   3   6   0     1397.07     1560.16     46.21 o 
   4   6   0      343.45      406.68     23.31 o 
   5   6   0      522.89      617.16     30.34 o 
   6   6   0       22.19       45.53      9.24 o 
   7   6   0       73.16       64.24     12.47 o 
   8   6   0       33.17       34.77      9.14 o 
   9   6   0      280.45      235.35     12.89 o 
  10   6   0        0.07        2.37      2.51 o 
  11   6   0       29.95       33.22      4.12 o 
  12   6   0       99.85      121.88      7.57 o 
   1   7   0     1028.86     1111.61     28.32 o 
   2   7   0     3173.29     3179.04     52.32 o 
   3   7   0      282.70      252.91     16.31 o 
   4   7   0     5278.68     5746.70     94.42 o 
   5   7   0       25.98       21.09      6.50 o 
   6   7   0      166.00      196.56     21.82 o 
   7   7   0     1192.07     1214.67     56.64 o 
   8   7   0        1.27        4.39      4.33 o 
   9   7   0      469.01      464.96     16.70 o 
  10   7   0       14.62       13.21      2.89 o 
  11   7   0       97.72      102.44      6.47 o 
  12   7   0       25.44       31.74      3.87 o 
   0   8   0     4430.72     4922.71    305.86 o 
   1   8   0        0.39       -3.99      3.99 o 
   2   8   0      289.76      268.83     15.58 o 
   3   8   0       15.59       22.23      4.43 o 
   4   8   0        5.40        7.72      7.13 o 
   5   8   0       53.51       24.21     13.02 o 
   6   8   0       47.03       40.53     12.36 o 
   7   8   0      497.85      447.73     20.62 o 
   8   8   0       30.97       33.15      5.79 o 
   9   8   0       28.09       27.01      4.72 o 
  10   8   0       24.24       29.37      4.38 o 
  11   8   0        3.35        4.06      2.19 o 
   1   9   0      421.72      427.62     21.88 o 
   2   9   0     1228.71     1154.89     34.26 o 
   3   9   0       16.19       19.46      6.00 o 
   4   9   0      507.30      503.51     26.46 o 
   5   9   0       80.68       84.02     13.09 o 
   6   9   0      114.79      112.90      8.75 o 
   7   9   0       16.00       14.11      4.37 o 
   8   9   0       50.93       57.50     15.17 o 
   9   9   0       77.61       74.69      9.97 o 
  10   9   0        3.49        1.79      3.12 o 
  11   9   0        1.17        5.78      2.76 o 
   0  10   0      411.64      415.53     37.25 o 
   1  10   0        0.32        1.38      4.47 o 
   2  10   0       18.44       18.83     18.21 o 
   3  10   0       10.16       13.22      4.94 o 
   4  10   0      187.70      175.25     12.48 o 
   5  10   0      339.59      333.90     12.75 o 
   6  10   0      310.88      293.75     15.10 o 
   7  10   0      136.74      139.63     13.88 o 
   8  10   0      189.54      188.57     12.88 o 
   9  10   0      141.97      144.59     10.88 o 
  10  10   0        1.11       -1.88      3.02 o 
   1  11   0      129.10      143.06     18.52 o 
   2  11   0      915.17      866.63     21.61 o 
   3  11   0      334.92      311.67     11.72 o 
   4  11   0        9.45        5.92      2.35 o 
   5  11   0        7.27        2.33      2.57 o 
   6  11   0      170.91      146.28     13.98 o 
   7  11   0       59.70       60.52      8.91 o 
   8  11   0       36.03       27.64      6.90 o 
   9  11   0       15.91       13.35      4.34 o 
  10  11   0       26.57       35.30      4.13 o 
   0  12   0     2420.25     2237.60     48.73 o 
   1  12   0      705.85      698.32     25.67 o 
   2  12   0      489.20      459.28     17.50 o 
   3  12   0       16.50       20.70      3.89 o 
   4  12   0       41.06       36.54      4.26 o 
   5  12   0      173.73      207.53     10.96 o 
   6  12   0        2.05        2.29      2.56 o 
   7  12   0      154.83      145.50     10.35 o 
   8  12   0       50.97       49.00      7.51 o 
   9  12   0       21.41       15.23      4.14 o 
   1  13   0       21.45       20.57      3.75 o 
   2  13   0      171.95      176.91      9.92 o 
   3  13   0       26.97       30.37      3.89 o 
   4  13   0       26.29       11.75      3.55 o 
   5  13   0       10.65        9.09      3.42 o 
   6  13   0        2.87        0.25      3.43 o 
   7  13   0        1.05        3.21      1.98 o 
   8  13   0      136.60      134.06     13.91 o 
   0  14   0        5.41        3.43      2.80 o 
   1  14   0        1.31        0.79      1.97 o 
   2  14   0       42.26       38.63      4.14 o 
   3  14   0        0.02        0.87      2.70 o 
   4  14   0       18.13       21.98      4.32 o 
   5  14   0      116.87      126.70      9.19 o 
   6  14   0       24.71       28.54      3.66 o 
   7  14   0      197.29      225.74      7.34 o 
   1  15   0       16.53       11.04      2.79 o 
   2  15   0        2.51        6.36      3.89 o 
   3  15   0       33.11       28.43      5.44 o 
   4  15   0       28.28       33.98      3.82 o 
   5  15   0       21.25       23.72      3.52 o 
   0  16   0       19.56       19.32      9.27 o 
   1  16   0        4.75       -0.03      3.01 o 
   2  16   0       68.76       71.75      5.99 o 
   3  16   0        0.72       -2.12      2.42 o 
 -13   1   1      149.68      138.19      7.57 o 
 -12   1   1      547.70      497.83     24.20 o 
 -11   1   1        9.06        8.97      3.72 o 
 -10   1   1        0.19        3.28      3.04 o 
  -9   1   1        2.01       -1.70     11.29 o 
  -8   1   1     1585.85     1656.02     45.31 o 
  -7   1   1      718.75      776.04     29.09 o 
  -6   1   1    12699.61    13494.54    115.64 o 
  -5   1   1     4696.03     5104.90     42.74 o 
  -4   1   1     1067.56     1077.42     15.85 o 
  -3   1   1     1093.95     1214.05     24.01 o 
  -2   1   1     4940.15     4916.32     27.72 o 
  -1   1   1     2080.19     2362.65     15.17 o 
   0   1   1      310.24      331.63      6.52 o 
   1   1   1      692.40      684.85     12.66 o 
   2   1   1      360.23      357.79      9.28 o 
   3   1   1        7.27        5.57      1.92 o 
   4   1   1     2841.72     2744.54     30.41 o 
   5   1   1      438.53      406.87     15.50 o 
   6   1   1      372.08      480.68     19.58 o 
   7   1   1      143.42      125.73     12.63 o 
   8   1   1      590.39      641.90     29.50 o 
   9   1   1     1424.56     1400.78     45.83 o 
  10   1   1        3.69        2.83      2.91 o 
  11   1   1       26.87       27.80      4.77 o 
  12   1   1        4.82        3.02      2.60 o 
  13   1   1       29.41       37.86      4.69 o 
 -13   2   1        2.99       -1.19      2.27 o 
 -12   2   1        7.28        9.28      3.18 o 
 -11   2   1      454.46      390.62     17.58 o 
 -10   2   1       12.42       10.62      3.04 o 
  -9   2   1      171.25      206.69     22.22 o 
  -8   2   1      167.68      172.84     17.19 o 
  -7   2   1        0.98       -1.86      3.71 o 
  -6   2   1     1457.97     1675.45     39.04 o 
  -5   2   1      680.81      747.02     18.79 o 
  -4   2   1     1105.02     1128.20     17.25 o 
  -3   2   1        2.20        5.18      1.52 o 
  -2   2   1     4193.24     4336.92     41.24 o 
  -1   2   1       15.03       19.01      1.79 o 
   0   2   1     3589.08     3730.95     29.64 o 
   1   2   1      569.14      482.73      9.27 o 
   2   2   1      739.40      956.55     18.25 o 
   3   2   1     1256.11     1190.27     26.90 o 
   4   2   1     1191.70     1259.73     35.80 o 
   5   2   1        7.70       16.91      4.68 o 
   6   2   1     1478.25     1367.50     36.45 o 
   7   2   1        4.50        5.78      5.00 o 
   8   2   1      438.67      405.38     26.13 o 
   9   2   1       19.59       22.40      5.56 o 
  10   2   1        6.64       18.20      5.37 o 
  11   2   1       16.76       17.60      3.57 o 
  12   2   1       59.64       63.09      5.74 o 
  13   2   1       21.61       19.74      4.14 o 
 -13   3   1       37.10       50.64      5.98 o 
 -12   3   1      439.42      433.47     15.49 o 
 -11   3   1        2.32       -2.62      2.62 o 
 -10   3   1        0.01       -0.94      2.71 o 
  -9   3   1        3.58        2.36      7.04 o 
  -8   3   1      165.68      129.85     14.83 o 
  -7   3   1      635.89      714.99     36.87 o 
  -6   3   1       64.50      124.39     11.96 o 
  -5   3   1     4164.92     4943.42    103.45 o 
  -4   3   1      391.82      408.46     16.54 o 
  -3   3   1      181.99      143.03      5.69 o 
  -2   3   1    28691.35    27364.35    366.58 o 
  -1   3   1     1651.03     1995.99     36.54 o 
   0   3   1    20481.48    20368.38    189.33 o 
   1   3   1     1909.29     2108.90     23.10 o 
   2   3   1     3356.78     3248.44     52.83 o 
   3   3   1      305.19      336.18     11.23 o 
   4   3   1     5142.79     5249.55    100.77 o 
   5   3   1      101.26       87.67     10.52 o 
   6   3   1      420.68      437.96     26.36 o 
   7   3   1       53.74       45.88      9.16 o 
   8   3   1      130.38      129.00     15.43 o 
   9   3   1      372.68      371.53     17.90 o 
  10   3   1      179.47      178.86     11.70 o 
  11   3   1      250.22      223.28     10.25 o 
  12   3   1        7.48        9.51      3.54 o 
  13   3   1        4.99        8.93      2.95 o 
 -13   4   1       73.87       54.59      5.94 o 
 -12   4   1        2.79        8.62      3.83 o 
 -11   4   1       23.30       17.07      3.58 o 
 -10   4   1      291.53      272.05     10.99 o 
  -9   4   1       16.50       12.27      3.17 o 
  -8   4   1      277.65      234.83     20.67 o 
  -7   4   1       12.57       10.73      5.28 o 
  -6   4   1     2478.27     2598.11     74.81 o 
  -5   4   1      738.86      695.10     30.22 o 
  -4   4   1       13.27       12.19      3.55 o 
  -3   4   1     3393.00     3785.66     49.72 o 
  -2   4   1        0.60        2.87      1.20 o 
  -1   4   1    72997.65    70794.76    860.88 o 
   0   4   1      371.85      422.82      7.68 o 
   1   4   1     4975.48     5208.04     37.47 o 
   2   4   1      501.78      642.07     12.35 o 
   3   4   1       68.88       84.47      6.76 o 
   4   4   1      726.73      748.20     24.38 o 
   5   4   1      468.27      567.61     27.61 o 
   6   4   1     1052.13     1203.22     46.25 o 
   7   4   1      248.37      270.27     20.39 o 
   8   4   1      292.02      260.46     25.49 o 
   9   4   1      521.77      514.83     15.85 o 
  10   4   1       96.75       85.27      7.17 o 
  11   4   1      372.24      340.79     12.43 o 
  12   4   1        9.50        9.60      3.52 o 
 -13   5   1      141.46      151.26      7.80 o 
 -12   5   1        1.32        3.14      2.57 o 
 -11   5   1       11.54        6.57      3.53 o 
 -10   5   1      220.21      192.53     10.58 o 
  -9   5   1        4.03        2.72      2.40 o 
  -8   5   1      311.33      356.35     29.56 o 
  -7   5   1      594.35      692.41     34.18 o 
  -6   5   1      764.58      783.39     34.41 o 
  -5   5   1        1.63       -6.08      6.08 o 
  -4   5   1      376.42      402.50     21.31 o 
  -3   5   1        0.61        4.78      2.44 o 
  -2   5   1      493.52      619.09     13.16 o 
  -1   5   1     1702.43     1749.02     29.86 o 
   0   5   1      745.51      682.83     10.33 o 
   1   5   1       21.87       31.71      2.68 o 
   2   5   1      323.25      409.98     14.38 o 
   3   5   1      141.49      147.19     10.48 o 
   4   5   1      743.38      897.95     34.42 o 
   5   5   1       15.97       23.50      6.52 o 
   6   5   1       19.82       30.55      7.87 o 
   7   5   1        4.40       -4.45      7.21 o 
   8   5   1       73.01       70.83      6.60 o 
   9   5   1        8.10        9.02      2.35 o 
  10   5   1      127.58      140.43      9.45 o 
  11   5   1      229.51      251.44     11.74 o 
  12   5   1       16.27       10.61      4.27 o 
 -13   6   1        2.48        1.20      1.59 o 
 -12   6   1       14.72       16.24      3.52 o 
 -11   6   1      267.96      286.91     20.02 o 
 -10   6   1        7.69        6.20      2.86 o 
  -9   6   1       74.38       71.19      7.22 o 
  -8   6   1        4.76        9.77      6.27 o 
  -7   6   1      709.12      802.44     37.83 o 
  -6   6   1     1045.79     1187.59     43.71 o 
  -5   6   1       12.90       16.04      5.60 o 
  -4   6   1     5676.22     5794.27     88.47 o 
  -3   6   1     4813.73     4856.41     93.38 o 
  -2   6   1     4015.88     3835.82     52.04 o 
  -1   6   1        3.66        9.14      2.25 o 
   0   6   1     7337.50     7180.91     77.56 o 
   1   6   1     4120.84     4030.77     34.26 o 
   2   6   1     1818.70     1815.65     33.09 o 
   3   6   1      265.72      218.56     23.05 o 
   4   6   1      356.79      376.40     22.87 o 
   5   6   1        5.19       10.19     10.96 o 
   6   6   1      574.99      545.61     33.53 o 
   7   6   1       31.81       31.56     11.42 o 
   8   6   1      578.05      529.15     22.13 o 
   9   6   1       41.10       31.59      4.46 o 
  10   6   1       14.38       12.45      3.58 o 
  11   6   1      214.41      249.00     11.27 o 
  12   6   1       23.78       24.74      3.81 o 
 -12   7   1        7.54        8.62      3.06 o 
 -11   7   1       10.10        7.25      2.78 o 
 -10   7   1        9.75       18.35      4.74 o 
  -9   7   1      569.90      509.10     25.56 o 
  -8   7   1        8.95        9.59      4.09 o 
  -7   7   1      457.16      445.21     33.07 o 
  -6   7   1      398.06      433.47     27.47 o 
  -5   7   1      548.90      630.46     31.69 o 
  -4   7   1      246.95      262.08     23.07 o 
  -3   7   1     4375.95     4682.45     79.86 o 
  -2   7   1      110.33      143.19     16.05 o 
  -1   7   1       20.46        9.41      3.12 o 
   0   7   1      653.34      720.40     27.58 o 
   1   7   1     4817.46     5146.70     64.29 o 
   2   7   1        7.99        7.33      3.27 o 
   3   7   1        1.63        1.70      4.07 o 
   4   7   1      109.31      144.94     17.72 o 
   5   7   1       21.78       45.73     12.20 o 
   6   7   1      110.90      155.18     18.07 o 
   7   7   1       54.16       45.09      6.71 o 
   8   7   1       14.83       16.01      3.44 o 
   9   7   1       45.53       36.40      4.50 o 
  10   7   1       91.13       89.26      6.43 o 
  11   7   1       12.47        8.28      2.32 o 
 -12   8   1      124.78      134.33      6.34 o 
 -11   8   1        0.84        2.01      2.61 o 
 -10   8   1      328.24      330.40     14.33 o 
  -9   8   1        0.22       -0.03      5.80 o 
  -8   8   1      202.09      204.02     24.44 o 
  -7   8   1        9.96        6.71      4.04 o 
  -6   8   1      158.08      163.42     17.15 o 
  -5   8   1      835.36      846.04     38.18 o 
  -4   8   1      234.31      236.34     19.46 o 
  -3   8   1      719.29      767.32     29.58 o 
  -2   8   1     3884.75     3916.15     59.64 o 
  -1   8   1     1409.70     1508.87     42.90 o 
   0   8   1     3616.58     4027.31     64.93 o 
   1   8   1      768.17      724.83     23.40 o 
   2   8   1      722.22      759.74     28.86 o 
   3   8   1       84.92      113.45     11.69 o 
   4   8   1        3.11        8.36      5.21 o 
   5   8   1        2.89       10.47      7.07 o 
   6   8   1      717.66      726.42     25.06 o 
   7   8   1       41.38       41.30      6.95 o 
   8   8   1      459.35      378.97     18.48 o 
   9   8   1        7.97        4.94      2.93 o 
  10   8   1      149.02      162.76      9.07 o 
  11   8   1      134.26      149.43      8.70 o 
 -11   9   1       56.39       66.57      6.72 o 
 -10   9   1       47.50       38.44      5.63 o 
  -9   9   1        1.19       -0.89      3.90 o 
  -8   9   1      405.72      354.20     44.38 o 
  -7   9   1       82.25       91.03      9.70 o 
  -6   9   1      192.43      195.81     10.40 o 
  -5   9   1       12.79        8.11      6.77 o 
  -4   9   1      640.74      654.90     29.81 o 
  -3   9   1        3.64       -0.99      3.96 o 
  -2   9   1      748.30      727.46     32.37 o 
  -1   9   1       47.26       41.50      9.55 o 
   0   9   1      235.44      235.29     18.59 o 
   1   9   1       56.86       67.48     10.36 o 
   2   9   1        2.90       -1.45      5.35 o 
   3   9   1       55.89       59.19      9.14 o 
   4   9   1      418.46      440.73     28.54 o 
   5   9   1      545.85      562.64     18.00 o 
   6   9   1      392.07      384.53     19.37 o 
   7   9   1      281.47      261.87     18.84 o 
   8   9   1       83.00       60.01      7.49 o 
   9   9   1      157.00      159.81     11.46 o 
  10   9   1        1.41       -0.08      4.76 o 
  11   9   1       13.86       17.15      4.79 o 
 -11  10   1        1.03        7.80      3.09 o 
 -10  10   1      199.28      208.51     12.05 o 
  -9  10   1        0.44        2.60      3.55 o 
  -8  10   1       63.95       64.03      9.50 o 
  -7  10   1       27.85       33.00      6.90 o 
  -6  10   1        0.21        0.81      2.94 o 
  -5  10   1       42.57       42.92      4.84 o 
  -4  10   1      692.43      711.27     35.90 o 
  -3  10   1       75.59       71.83     12.57 o 
  -2  10   1       67.46       51.98     11.08 o 
  -1  10   1      243.45      274.77     21.41 o 
   0  10   1      101.18       80.90      9.68 o 
   1  10   1      150.95      166.92     19.21 o 
   2  10   1      228.15      238.95     18.14 o 
   3  10   1       78.02      105.69     14.73 o 
   4  10   1       20.14       18.62      2.92 o 
   5  10   1       88.87       80.81      6.49 o 
   6  10   1       80.13       75.59      8.21 o 
   7  10   1      139.13      122.73     10.54 o 
   8  10   1       24.32       31.65      5.44 o 
   9  10   1        6.43        7.97      3.40 o 
  10  10   1        2.58       -2.47      4.62 o 
 -10  11   1       19.15       17.14      3.14 o 
  -9  11   1       38.02       48.64      7.90 o 
  -8  11   1      130.45      126.56     12.84 o 
  -7  11   1        1.19        1.29      3.45 o 
  -6  11   1      251.97      232.16     21.87 o 
  -5  11   1      351.73      354.87     16.07 o 
  -4  11   1      472.11      447.64     13.86 o 
  -3  11   1      221.18      197.55     10.01 o 
  -2  11   1        3.31        2.78      2.67 o 
  -1  11   1      127.25      151.88     17.06 o 
   0  11   1       82.34      105.49     20.47 o 
   1  11   1       55.09       24.89     10.99 o 
   2  11   1      553.44      553.26     20.15 o 
   3  11   1        4.97        1.91      2.48 o 
   4  11   1      414.25      376.95     13.63 o 
   5  11   1      225.68      215.38     13.73 o 
   6  11   1       98.85      116.47     10.76 o 
   7  11   1        6.18        5.74      5.46 o 
   8  11   1       59.67       57.08      8.59 o 
   9  11   1       89.82       87.90      9.56 o 
  -9  12   1       14.47       10.39      6.23 o 
  -8  12   1        4.18        6.39      3.78 o 
  -7  12   1       28.17       32.99      5.22 o 
  -6  12   1      112.84      106.53      9.09 o 
  -5  12   1       48.96       49.63      5.72 o 
  -4  12   1       93.47       87.73      6.48 o 
  -3  12   1      427.28      384.33     14.25 o 
  -2  12   1      237.10      224.84      9.81 o 
  -1  12   1      145.96      150.63      8.56 o 
   0  12   1      135.86      135.22      9.68 o 
   1  12   1      260.77      252.35     15.18 o 
   2  12   1       27.37       15.95      3.61 o 
   3  12   1       52.62       43.16      4.48 o 
   4  12   1       59.09       62.36      8.17 o 
   5  12   1       44.52       38.84      5.97 o 
   6  12   1        8.91        2.68      5.02 o 
   7  12   1        2.25        0.71      2.74 o 
   8  12   1        6.62        4.52      6.37 o 
   9  12   1        3.28        7.57      3.46 o 
  -8  13   1      145.26      149.62     12.04 o 
  -7  13   1       28.64       33.66      4.76 o 
  -6  13   1      163.87      160.46     12.39 o 
  -5  13   1       18.04       18.97      5.17 o 
  -4  13   1        1.90        6.64      3.46 o 
  -3  13   1      236.35      233.74     11.41 o 
  -2  13   1        8.73        8.40      2.24 o 
  -1  13   1      243.02      253.15     10.40 o 
   0  13   1       80.48       74.45      9.93 o 
   1  13   1       49.09       44.03      5.41 o 
   2  13   1       75.33       71.26      6.67 o 
   3  13   1        3.16        7.15      3.44 o 
   4  13   1      143.57      130.59     12.83 o 
   5  13   1        1.48        1.48      2.96 o 
   6  13   1       25.45       28.66      4.24 o 
   7  13   1        0.85       -0.64      2.12 o 
   8  13   1       51.66       63.76      7.04 o 
  -7  14   1       46.39       52.17      3.87 o 
  -6  14   1        1.16        3.54      2.62 o 
  -5  14   1       17.69       17.95      5.01 o 
  -4  14   1        4.33        5.59      3.39 o 
  -3  14   1       17.20       20.64      3.57 o 
  -2  14   1       18.10       12.36      2.57 o 
  -1  14   1       54.19       48.77      4.29 o 
   0  14   1       26.44       23.78      2.89 o 
   1  14   1      332.13      323.39     13.24 o 
   2  14   1       13.10        8.91      2.90 o 
   3  14   1       70.99       72.41      6.51 o 
   4  14   1       13.00       16.19      5.05 o 
   5  14   1        5.31        6.67      3.14 o 
   6  14   1        3.54        3.63      1.73 o 
  -6  15   1        1.62        0.33      1.95 o 
  -5  15   1        3.43        4.60      2.40 o 
  -4  15   1      130.34      141.72     10.00 o 
  -3  15   1        1.76       -2.61      3.79 o 
  -2  15   1       17.10       22.07      3.45 o 
  -1  15   1       78.86       83.49      4.65 o 
   0  15   1       27.42       18.46      3.37 o 
   1  15   1       89.56       86.84      9.85 o 
   2  15   1      294.77      315.64     21.81 o 
   3  15   1        1.49        3.07      2.36 o 
   4  15   1       56.51       65.67      6.12 o 
   5  15   1       24.43       24.79      2.93 o 
  -3  16   1       14.87       14.68      3.80 o 
  -2  16   1       13.34       22.77      4.47 o 
  -1  16   1        0.78        0.67      2.94 o 
   0  16   1       10.11        8.39      2.48 o 
   1  16   1       15.04       10.70      3.45 o 
   2  16   1       27.42       37.62      4.33 o 
   3  16   1        0.85        1.43      2.43 o 
 -14   0   2      343.61      330.24     12.54 o 
 -13   0   2       20.02       26.67      7.88 o 
 -12   0   2       43.96       36.47     10.66 o 
 -11   0   2      318.52      250.58     25.46 o 
 -10   0   2       42.03       30.16      6.36 o 
  -9   0   2     1932.80     1873.47    127.80 o 
  -8   0   2       30.10       20.02     11.80 o 
  -7   0   2     2251.92     2580.19     64.20 o 
  -6   0   2      429.49      547.11     22.34 o 
  -5   0   2      948.02     1016.91     23.09 o 
  -4   0   2     1895.22     2044.54     66.42 o 
  -3   0   2     4903.31     4747.70     45.76 o 
  -2   0   2    43756.11    39891.23   1526.68 o 
  -1   0   2       15.80       55.06      3.48 o 
   0   0   2     4516.97     4172.33     48.08 o 
   1   0   2      746.09      755.73     15.54 o 
   2   0   2     8197.81     7521.71    128.87 o 
   3   0   2     4686.48     4438.20     56.88 o 
   4   0   2       80.87      107.47      9.82 o 
   5   0   2        8.09        3.65      5.04 o 
   6   0   2        1.69        9.40      5.33 o 
   7   0   2     3232.51     3499.30    111.39 o 
   8   0   2        5.23       22.55     12.88 o 
   9   0   2     1101.71     1051.57     32.51 o 
  10   0   2      171.42      165.94     15.47 o 
  11   0   2       48.68       50.89      8.84 o 
  12   0   2      188.04      216.24     14.86 o 
 -14   1   2        0.65        0.48      1.98 o 
 -13   1   2        0.06        4.73      2.69 o 
 -12   1   2       39.99       39.53      6.03 o 
 -11   1   2       35.36       27.20      5.09 o 
 -10   1   2       85.86       81.14      8.06 o 
  -9   1   2       82.01       94.45     15.34 o 
  -8   1   2      146.61      186.57     16.84 o 
  -7   1   2     2322.10     2462.68     54.35 o 
  -6   1   2      447.82      498.88     14.59 o 
  -5   1   2        2.27        3.94      2.02 o 
  -4   1   2      327.14      354.74      7.95 o 
  -3   1   2     6585.56     6565.68     43.16 o 
  -2   1   2     2923.40     3017.73     26.02 o 
  -1   1   2      781.49      824.39     10.70 o 
   0   1   2      232.67      236.56      5.79 o 
   1   1   2       62.01       62.23      4.56 o 
   2   1   2       25.32       34.94      3.32 o 
   3   1   2       25.75       34.17      3.14 o 
   4   1   2       17.55       41.15      4.61 o 
   5   1   2      330.27      321.11     16.25 o 
   6   1   2       80.92      130.99     12.31 o 
   7   1   2       19.15       14.12      8.23 o 
   8   1   2        5.62        0.73      7.99 o 
   9   1   2     1307.39     1296.05     39.68 o 
  10   1   2      286.57      260.60     11.93 o 
  11   1   2      130.86      125.63      8.94 o 
  12   1   2       39.80       50.67      5.89 o 
 -14   2   2      186.21      205.11      9.92 o 
 -13   2   2       19.81       22.33      4.34 o 
 -12   2   2       65.36       57.52      9.05 o 
 -11   2   2      398.92      300.99     13.56 o 
 -10   2   2        1.44        1.19      2.56 o 
  -9   2   2      858.34      853.91     38.98 o 
  -8   2   2        7.94        2.04      5.19 o 
  -7   2   2      437.14      421.25     23.70 o 
  -6   2   2     1463.61     1686.10     36.73 o 
  -5   2   2      557.15      550.45     13.90 o 
  -4   2   2     5718.44     5809.25     53.72 o 
  -3   2   2      463.40      470.46      8.48 o 
  -2   2   2     7367.73     7747.93     78.08 o 
  -1   2   2     4758.90     4899.92     25.35 o 
   0   2   2       54.30       81.15      3.53 o 
   1   2   2     2258.40     2248.15     20.79 o 
   2   2   2     1987.91     2058.86     22.28 o 
   3   2   2     1803.00     1724.25     23.99 o 
   4   2   2      213.06      240.09     17.33 o 
   5   2   2      121.09      137.61     15.87 o 
   6   2   2        3.62       -0.14      4.44 o 
   7   2   2      670.63      633.16     32.41 o 
   8   2   2      810.77      776.92     37.36 o 
   9   2   2      408.77      388.76     18.51 o 
  10   2   2      119.00      123.03      9.09 o 
  11   2   2        6.13        2.03      2.73 o 
  12   2   2      178.63      195.29     11.15 o 
 -14   3   2       22.68       28.14      3.75 o 
 -13   3   2        8.26       16.55      4.55 o 
 -12   3   2      123.21      146.05      9.31 o 
 -11   3   2      435.09      407.87     21.60 o 
 -10   3   2        0.06        0.17      2.18 o 
  -9   3   2       19.51       16.87      5.91 o 
  -8   3   2      214.69      204.30     21.03 o 
  -7   3   2      170.90      237.57     20.39 o 
  -6   3   2      666.86      812.79     30.53 o 
  -5   3   2      281.45      390.01     17.78 o 
  -4   3   2      170.81      197.53      7.85 o 
  -3   3   2     4917.50     5007.40     46.35 o 
  -2   3   2    51861.35    47187.94    512.58 o 
  -1   3   2      663.32      689.15     12.34 o 
   0   3   2    62316.94    56603.17    669.52 o 
   1   3   2        2.51        2.29      1.29 o 
   2   3   2        3.75        6.26      1.56 o 
   3   3   2      551.81      632.10     24.61 o 
   4   3   2      129.18      149.44     12.09 o 
   5   3   2        5.96       12.94      5.89 o 
   6   3   2      571.43      597.29     32.04 o 
   7   3   2       48.60       61.65     10.75 o 
   8   3   2       55.77       44.63      7.11 o 
   9   3   2      504.57      473.68     18.46 o 
  10   3   2      998.97      958.17     25.51 o 
  11   3   2        7.83        8.75      3.86 o 
  12   3   2       37.79       37.59     10.52 o 
 -13   4   2      146.21      146.41      8.63 o 
 -12   4   2        0.16        4.11      3.36 o 
 -11   4   2      169.06      141.63      8.22 o 
 -10   4   2       70.16       44.06      5.45 o 
  -9   4   2     1254.62     1211.93     51.25 o 
  -8   4   2       67.00       41.59      8.62 o 
  -7   4   2      305.89      331.30     22.05 o 
  -6   4   2      951.77     1135.49     37.71 o 
  -5   4   2      193.80      191.92     14.26 o 
  -4   4   2       17.82       18.96      3.12 o 
  -3   4   2     1692.21     1982.23     22.06 o 
  -2   4   2     5732.11     5915.67     47.30 o 
  -1   4   2     1483.31     1643.06     22.85 o 
   0   4   2       90.07      116.98      4.13 o 
   1   4   2      324.39      345.45      8.67 o 
   2   4   2     1112.66     1103.96     18.73 o 
   3   4   2     1618.94     1686.23     37.31 o 
   4   4   2     2383.08     2581.30     56.01 o 
   5   4   2       49.58       26.48     11.53 o 
   6   4   2       76.44      105.83     15.57 o 
   7   4   2     1189.18     1374.17     46.08 o 
   8   4   2        4.76        3.13      2.16 o 
   9   4   2      244.70      227.13     10.84 o 
  10   4   2        7.11       11.47      3.40 o 
  11   4   2      226.10      248.79     11.31 o 
  12   4   2        4.87        1.61      3.44 o 
 -13   5   2       14.63       13.35      2.95 o 
 -12   5   2      143.70      166.37     11.10 o 
 -11   5   2      475.92      483.40     19.68 o 
 -10   5   2      166.98      167.77     10.46 o 
  -9   5   2       24.86       29.31      4.67 o 
  -8   5   2      149.94      127.23     15.03 o 
  -7   5   2      430.76      392.93     28.11 o 
  -6   5   2      567.88      510.05     26.51 o 
  -5   5   2     1088.25     1188.58     38.21 o 
  -4   5   2       18.36        7.31      2.80 o 
  -3   5   2     1818.41     1825.80     27.52 o 
  -2   5   2      290.13      328.41      8.78 o 
  -1   5   2      209.65      235.11      6.59 o 
   0   5   2     1693.51     1822.07     24.34 o 
   1   5   2     1192.78     1113.98     19.39 o 
   2   5   2       26.95       20.74      5.13 o 
   3   5   2     1430.31     1477.95     48.48 o 
   4   5   2      133.09      146.77     25.09 o 
   5   5   2     5577.28     5619.23    109.34 o 
   6   5   2       53.56       59.07     12.10 o 
   7   5   2      232.37      303.93     22.56 o 
   8   5   2       11.35       11.09      4.30 o 
   9   5   2      312.95      308.70     11.22 o 
  10   5   2      853.89      851.28     25.43 o 
  11   5   2       35.36       27.29      4.16 o 
  12   5   2       70.63       68.00      7.65 o 
 -13   6   2        7.55       10.22      2.74 o 
 -12   6   2      100.17       97.86      8.56 o 
 -11   6   2       52.17       43.74      6.41 o 
 -10   6   2       68.88       60.08      7.09 o 
  -9   6   2       67.59       68.98      6.68 o 
  -8   6   2      334.34      335.34     25.19 o 
  -7   6   2        5.56       -2.62      4.25 o 
  -6   6   2        3.27        2.01      5.70 o 
  -5   6   2     2084.00     2344.11     57.36 o 
  -4   6   2       23.18       20.42      5.06 o 
  -3   6   2       59.58       73.44      8.17 o 
  -2   6   2      299.35      291.31     13.37 o 
  -1   6   2      352.99      386.75     14.90 o 
   0   6   2      298.87      356.84     11.42 o 
   1   6   2      464.57      486.70     14.40 o 
   2   6   2      657.22      597.19     24.43 o 
   3   6   2     1844.67     2066.20     83.86 o 
   4   6   2      119.52       86.75     13.10 o 
   5   6   2      193.18      189.68     19.31 o 
   6   6   2      357.24      421.14     29.98 o 
   7   6   2        4.67        4.77      3.13 o 
   8   6   2       12.50       13.29      3.01 o 
   9   6   2       15.87       18.27      3.32 o 
  10   6   2       38.59       39.77      4.47 o 
  11   6   2       33.44       36.15      6.20 o 
 -13   7   2        3.74        4.80      1.80 o 
 -12   7   2      156.92      163.72      8.02 o 
 -11   7   2      159.04      166.45     11.60 o 
 -10   7   2        3.10        5.31      4.13 o 
  -9   7   2       95.09       80.58      8.87 o 
  -8   7   2       38.74       28.76      4.17 o 
  -7   7   2       67.83       45.75      9.37 o 
  -6   7   2      346.77      294.16     22.25 o 
  -5   7   2     1054.76     1224.92     50.37 o 
  -4   7   2      630.55      687.77     30.90 o 
  -3   7   2      755.53      929.91     30.65 o 
  -2   7   2     3226.82     3159.30     47.86 o 
  -1   7   2      380.96      402.43     20.85 o 
   0   7   2     1049.09     1158.39     31.54 o 
   1   7   2     1793.06     1879.80     38.86 o 
   2   7   2      424.52      500.19     20.86 o 
   3   7   2       56.29       53.11      8.73 o 
   4   7   2      326.47      304.95     26.32 o 
   5   7   2     1041.43     1149.42     59.25 o 
   6   7   2        0.84       14.25      8.57 o 
   7   7   2      155.36      137.80     11.28 o 
   8   7   2       17.96       25.29      6.51 o 
   9   7   2      229.81      217.66     11.77 o 
  10   7   2      267.53      293.84     11.09 o 
  11   7   2       40.41       40.23      3.59 o 
 -12   8   2       51.33       57.28      4.54 o 
 -11   8   2        0.03        1.42      2.86 o 
 -10   8   2       10.11        0.23      3.66 o 
  -9   8   2      270.35      254.73     28.29 o 
  -8   8   2       85.81       91.78     13.22 o 
  -7   8   2     1028.51      970.51     26.12 o 
  -6   8   2       10.77        9.95      6.99 o 
  -5   8   2     1020.07     1247.12     55.33 o 
  -4   8   2       77.84       75.50     10.67 o 
  -3   8   2      249.68      284.32     18.10 o 
  -2   8   2     1385.22     1544.28     39.66 o 
  -1   8   2      346.52      358.15     21.47 o 
   0   8   2     1579.09     1601.89     46.23 o 
   1   8   2      302.74      300.67     15.92 o 
   2   8   2     1339.66     1385.81     41.52 o 
   3   8   2      368.22      398.73     26.20 o 
   4   8   2        2.87        3.42      6.26 o 
   5   8   2      356.73      439.47     37.44 o 
   6   8   2       31.82       33.07      6.22 o 
   7   8   2       95.75       81.66      7.61 o 
   8   8   2        5.63        4.52      2.38 o 
   9   8   2        7.75        9.52      2.59 o 
  10   8   2        0.20       -1.37      2.05 o 
  11   8   2        1.30        1.83      1.74 o 
 -12   9   2        0.21        0.07      1.72 o 
 -11   9   2       66.94       65.94      6.89 o 
 -10   9   2        9.31        6.28      3.85 o 
  -9   9   2        3.10       -0.76      3.77 o 
  -8   9   2       77.44       78.33     12.71 o 
  -7   9   2       93.01       81.36      8.18 o 
  -6   9   2        1.85       -1.16      4.44 o 
  -5   9   2      217.31      239.91     20.69 o 
  -4   9   2       19.47       13.16      5.84 o 
  -3   9   2        7.30       23.27     11.95 o 
  -2   9   2      758.27      712.22     38.13 o 
  -1   9   2       51.55       38.43      8.40 o 
   0   9   2     1571.94     1504.29     39.87 o 
   1   9   2      306.58      242.10     17.22 o 
   2   9   2      441.00      448.66     29.48 o 
   3   9   2      394.65      385.51     28.63 o 
   4   9   2        4.07       -1.46      5.58 o 
   5   9   2      670.24      681.34     18.34 o 
   6   9   2      109.66      106.85      8.23 o 
   7   9   2      147.52      163.32     12.43 o 
   8   9   2       25.01       18.41      4.23 o 
   9   9   2       32.14       39.75      4.68 o 
  10   9   2       97.02       96.35      6.98 o 
 -11  10   2       25.73       26.74      3.29 o 
 -10  10   2        7.76        7.62      3.10 o 
  -9  10   2      177.52      173.03     14.99 o 
  -8  10   2       98.01       78.24     10.40 o 
  -7  10   2       14.18       15.26      4.88 o 
  -6  10   2       35.60       36.19      4.46 o 
  -5  10   2      242.17      235.51      9.50 o 
  -4  10   2      863.87      973.41     47.96 o 
  -3  10   2        2.82        5.67     13.26 o 
  -2  10   2      775.53      803.23     42.71 o 
  -1  10   2      118.94      105.39     20.27 o 
   0  10   2       28.03       16.96      6.43 o 
   1  10   2      641.36      743.89     37.43 o 
   2  10   2     1233.62     1229.41     63.05 o 
   3  10   2      736.22      709.01     39.99 o 
   4  10   2        4.61       -1.18      2.76 o 
   5  10   2        3.49       -0.23      2.20 o 
   6  10   2       60.71       67.87      6.79 o 
   7  10   2       25.37       31.09      5.79 o 
   8  10   2       98.88      109.99     16.40 o 
   9  10   2        0.30        3.08      2.17 o 
  10  10   2        6.33       12.49      3.70 o 
 -10  11   2        4.25        5.33      3.83 o 
  -9  11   2       12.42       11.67      4.62 o 
  -8  11   2       35.64       28.80      6.75 o 
  -7  11   2       30.37       32.48      4.49 o 
  -6  11   2      100.47       90.77      8.75 o 
  -5  11   2      318.36      319.59     13.35 o 
  -4  11   2      402.19      400.13     14.80 o 
  -3  11   2        0.99        1.40      3.66 o 
  -2  11   2        9.70       15.80      3.70 o 
  -1  11   2       48.08       61.05      9.55 o 
   0  11   2      108.86      126.89     18.31 o 
   1  11   2        5.96       -2.45      2.95 o 
   2  11   2        0.21       -1.86      4.25 o 
   3  11   2       20.40       16.28      5.19 o 
   4  11   2       39.94       36.46      4.24 o 
   5  11   2       34.85       35.19      6.16 o 
   6  11   2       44.45       41.84      6.42 o 
   7  11   2       11.09       12.53      5.45 o 
   8  11   2       11.57        6.24     10.10 o 
   9  11   2        5.25        7.50      2.91 o 
 -10  12   2       15.30       19.34      3.09 o 
  -9  12   2      120.88      137.93      9.96 o 
  -8  12   2        4.79        4.15      4.77 o 
  -7  12   2       55.62       55.41      7.19 o 
  -6  12   2       14.66       14.19      3.15 o 
  -5  12   2       21.35       18.53      3.88 o 
  -4  12   2      478.78      485.21     19.55 o 
  -3  12   2      430.82      394.34     14.76 o 
  -2  12   2       72.14       63.22      8.86 o 
  -1  12   2       27.35       22.48      4.55 o 
   0  12   2      108.38      110.35      7.63 o 
   1  12   2        0.81        0.93      2.41 o 
   2  12   2      157.52      149.00      8.97 o 
   3  12   2      318.26      299.60     15.88 o 
   4  12   2        2.57        0.02      2.42 o 
   5  12   2       26.43       19.29      4.34 o 
   6  12   2       53.99       53.09      5.74 o 
   7  12   2       75.59       82.70     10.18 o 
   8  12   2       26.69       21.21      9.09 o 
  -9  13   2       16.37       18.74      3.72 o 
  -8  13   2       41.99       31.20      4.33 o 
  -7  13   2       40.26       47.40      4.87 o 
  -6  13   2        5.64        1.51      2.48 o 
  -5  13   2       99.91       97.03      8.63 o 
  -4  13   2       29.40       33.88      5.42 o 
  -3  13   2       38.53       40.81      4.84 o 
  -2  13   2      109.05      117.12      9.50 o 
  -1  13   2        0.76       -2.09      2.16 o 
   0  13   2       14.06       10.76      3.03 o 
   1  13   2       56.96       57.93      5.94 o 
   2  13   2       34.05       29.46      5.11 o 
   3  13   2        2.83        0.48      2.70 o 
   4  13   2       47.14       38.60      7.51 o 
   5  13   2        0.20        0.29      2.31 o 
   6  13   2        2.80       -0.42      2.42 o 
   7  13   2       41.44       43.19      6.41 o 
  -7  14   2        4.69        4.37      1.55 o 
  -6  14   2        2.15        0.70      2.15 o 
  -5  14   2       43.87       39.67      6.18 o 
  -4  14   2      104.99      100.73     12.40 o 
  -3  14   2      161.22      163.63     10.60 o 
  -2  14   2      255.64      258.00     16.64 o 
  -1  14   2       85.46       71.57      5.21 o 
   0  14   2       13.61       17.97      3.88 o 
   1  14   2        4.43        4.59      2.57 o 
   2  14   2      122.41      114.42      7.39 o 
   3  14   2       35.67       34.11      5.18 o 
   4  14   2       43.91       41.70      5.77 o 
   5  14   2        1.77        3.55      2.61 o 
   6  14   2       32.10       27.82      3.10 o 
  -6  15   2        0.48       -2.23      2.23 o 
  -5  15   2      176.43      174.05     10.82 o 
  -4  15   2        0.36        3.96      3.21 o 
  -3  15   2       10.90       10.17      3.79 o 
  -2  15   2      246.62      247.36     10.51 o 
  -1  15   2        3.89        4.23      2.01 o 
   0  15   2      234.84      243.52      8.66 o 
   1  15   2      136.75      124.41      6.93 o 
   2  15   2       55.10       57.76      6.25 o 
   3  15   2        0.69       -2.16      2.16 o 
   4  15   2        4.13        0.21      1.89 o 
  -3  16   2        0.73        1.55      2.54 o 
  -2  16   2        0.10        2.69      2.14 o 
  -1  16   2       36.47       41.49      3.06 o 
   0  16   2       15.80       14.53      2.14 o 
   1  16   2        9.94       14.75      2.88 o 
   2  16   2       14.84       20.35      3.28 o 
 -14   1   3        0.40        1.59      1.80 o 
 -13   1   3       14.40        7.98      3.38 o 
 -12   1   3       39.36       29.09      4.99 o 
 -11   1   3        9.11        5.78      2.17 o 
 -10   1   3     1856.78     1656.19     73.35 o 
  -9   1   3      161.19      117.82     25.33 o 
  -8   1   3       35.22       65.47     10.31 o 
  -7   1   3      826.42      892.89     32.93 o 
  -6   1   3       77.69       55.70      6.31 o 
  -5   1   3     2056.07     2120.26     36.18 o 
  -4   1   3      435.95      464.05      8.73 o 
  -3   1   3      222.04      308.59      6.08 o 
  -2   1   3     5757.18     5657.75     53.41 o 
  -1   1   3      992.29      955.58     10.78 o 
   0   1   3      285.95      344.15      6.37 o 
   1   1   3     1842.53     1706.69     26.57 o 
   2   1   3     3616.75     3737.95     31.96 o 
   3   1   3      570.19      620.54     15.72 o 
   4   1   3      109.24       85.76      8.98 o 
   5   1   3       73.47       93.78      8.97 o 
   6   1   3     3525.53     3432.08     72.66 o 
   7   1   3      653.09      609.67     39.05 o 
   8   1   3      826.29      768.25     27.96 o 
   9   1   3     2213.17     2253.69     35.57 o 
  10   1   3        0.49       -0.91      3.08 o 
  11   1   3      191.41      215.42     15.58 o 
  12   1   3        2.15        1.06      3.23 o 
 -14   2   3       20.79       12.18      3.61 o 
 -13   2   3       15.60       10.61      4.22 o 
 -12   2   3      570.28      492.33     20.14 o 
 -11   2   3        6.38        7.04      2.61 o 
 -10   2   3       50.18       43.00      5.54 o 
  -9   2   3      571.34      644.64     33.13 o 
  -8   2   3     1342.01     1377.49     45.43 o 
  -7   2   3     1459.71     1470.97     43.05 o 
  -6   2   3      970.69      939.26     30.82 o 
  -5   2   3      607.63      621.72     13.15 o 
  -4   2   3      490.28      501.54      9.52 o 
  -3   2   3      205.96      219.51      6.68 o 
  -2   2   3     4036.99     4273.61     36.07 o 
  -1   2   3       17.25       33.80      3.05 o 
   0   2   3      554.26      648.47     11.69 o 
   1   2   3      373.84      307.55      6.46 o 
   2   2   3      489.48      409.90      9.71 o 
   3   2   3     1468.47     1411.11     31.91 o 
   4   2   3     1818.42     1853.12     49.58 o 
   5   2   3       27.66       35.08      7.94 o 
   6   2   3       17.88       16.66      5.74 o 
   7   2   3      363.87      378.66     25.80 o 
   8   2   3      266.95      239.53     14.21 o 
   9   2   3      256.50      262.78     17.94 o 
  10   2   3      128.24      110.38      9.52 o 
  11   2   3       15.78       16.26      4.03 o 
  12   2   3        0.24       -0.75      2.57 o 
 -14   3   3       34.62       41.19      4.16 o 
 -13   3   3        0.07       -0.37      2.35 o 
 -12   3   3       39.33       29.88      5.38 o 
 -11   3   3      100.45       75.95      8.12 o 
 -10   3   3      133.20      118.68      7.78 o 
  -9   3   3       41.08       42.80     11.32 o 
  -8   3   3      138.21      162.65     18.24 o 
  -7   3   3     1288.00     1417.21     53.38 o 
  -6   3   3      279.23      248.61     16.19 o 
  -5   3   3     4508.63     4394.11     59.38 o 
  -4   3   3       26.71       23.05      3.00 o 
  -3   3   3    15662.48    16103.70    155.38 o 
  -2   3   3    23636.54    23131.62    119.83 o 
  -1   3   3     1617.98     1686.22     16.79 o 
   0   3   3     5357.22     5170.93     43.11 o 
   1   3   3     2141.21     2184.20     17.78 o 
   2   3   3     2436.71     2451.62     25.94 o 
   3   3   3        0.23        8.04      3.68 o 
   4   3   3       72.48      112.17     15.05 o 
   5   3   3      319.19      378.92     24.84 o 
   6   3   3      582.89      572.70     31.92 o 
   7   3   3       19.62       10.24      6.66 o 
   8   3   3      976.10      868.20     30.32 o 
   9   3   3        2.11        2.12      3.17 o 
  10   3   3      361.58      393.26     15.38 o 
  11   3   3       80.28       88.77      8.23 o 
  12   3   3       17.29       13.16      3.54 o 
 -14   4   3       84.83       73.02      5.15 o 
 -13   4   3      124.71      147.52      9.93 o 
 -12   4   3      117.10      104.43      7.81 o 
 -11   4   3      160.92      144.55     11.22 o 
 -10   4   3       70.70       57.34      5.47 o 
  -9   4   3       37.77       27.67      7.73 o 
  -8   4   3      345.09      268.65     21.16 o 
  -7   4   3     1689.02     1682.61     48.82 o 
  -6   4   3     2631.49     2817.04     58.83 o 
  -5   4   3       17.88       19.52      4.21 o 
  -4   4   3       86.12      141.33      7.14 o 
  -3   4   3    24630.54    26331.24    265.12 o 
  -2   4   3     3433.65     3689.63     31.18 o 
  -1   4   3     4483.49     4657.12     31.16 o 
   0   4   3     1043.32     1180.94     15.11 o 
   1   4   3      553.88      658.69     15.52 o 
   2   4   3     2682.32     2599.55     41.30 o 
   3   4   3      653.33      636.96     31.21 o 
   4   4   3     4107.47     4199.23     82.28 o 
   5   4   3       31.46       40.63      9.92 o 
   6   4   3       30.52       41.77      9.55 o 
   7   4   3      191.60      170.89     21.10 o 
   8   4   3       85.09       88.42      5.90 o 
   9   4   3      332.62      336.78     16.84 o 
  10   4   3       12.66       11.41      4.29 o 
  11   4   3       41.52       48.39      7.45 o 
 -13   5   3       15.07       21.01      4.02 o 
 -12   5   3       24.06       27.10      4.68 o 
 -11   5   3       22.95       34.23      4.72 o 
 -10   5   3      146.11      117.81      7.59 o 
  -9   5   3      268.11      267.87     22.87 o 
  -8   5   3        2.37       -2.41      4.35 o 
  -7   5   3       49.53       42.16      8.54 o 
  -6   5   3       92.70       78.19     10.63 o 
  -5   5   3      281.95      311.57     19.19 o 
  -4   5   3      274.10      334.02     29.61 o 
  -3   5   3      826.83      920.13     20.90 o 
  -2   5   3     3905.55     4029.95     36.72 o 
  -1   5   3       12.04        8.06      1.70 o 
   0   5   3      654.14      770.54     13.14 o 
   1   5   3        0.59        3.84      2.51 o 
   2   5   3      650.04      651.80     30.78 o 
   3   5   3      300.02      321.40     20.97 o 
   4   5   3      161.05      164.78     16.67 o 
   5   5   3      259.12      258.89     26.49 o 
   6   5   3      302.17      278.57     23.92 o 
   7   5   3      220.00      224.98     10.15 o 
   8   5   3      118.34      109.76      7.51 o 
   9   5   3        2.15        2.83      3.25 o 
  10   5   3      178.57      170.54     14.39 o 
  11   5   3       23.83       27.50      6.11 o 
 -13   6   3       45.70       51.15      4.96 o 
 -12   6   3      495.12      485.99     19.60 o 
 -11   6   3        1.47        0.03      2.40 o 
 -10   6   3        0.14       -0.30      2.44 o 
  -9   6   3       58.28       56.45      5.76 o 
  -8   6   3      634.17      537.46     44.41 o 
  -7   6   3     1386.70     1460.05     49.32 o 
  -6   6   3       62.46       86.14     11.07 o 
  -5   6   3      450.21      460.01     28.83 o 
  -4   6   3     2588.00     2824.28     57.73 o 
  -3   6   3     2018.97     2070.45     36.97 o 
  -2   6   3      269.25      273.36     14.11 o 
  -1   6   3      102.22       83.52      7.49 o 
   0   6   3      307.49      325.54     11.66 o 
   1   6   3        6.99        0.32      2.42 o 
   2   6   3      285.16      307.99     16.54 o 
   3   6   3       43.70       36.80     10.77 o 
   4   6   3     2424.00     2509.38     94.71 o 
   5   6   3     1003.21     1126.72     67.51 o 
   6   6   3      151.59      159.98     18.51 o 
   7   6   3        2.37        2.96      2.99 o 
   8   6   3       84.42       88.75      7.66 o 
   9   6   3      260.41      258.32     11.07 o 
  10   6   3       95.39      100.38      7.01 o 
  11   6   3      146.83      173.74     12.29 o 
 -13   7   3        6.97        4.54      2.46 o 
 -12   7   3       14.44       13.32      3.31 o 
 -11   7   3        3.12        8.43      4.00 o 
 -10   7   3       25.20       23.25      6.31 o 
  -9   7   3        0.14        3.83      2.62 o 
  -8   7   3        1.77        1.33      2.57 o 
  -7   7   3        8.78       11.80      6.90 o 
  -6   7   3      647.60      719.08     39.40 o 
  -5   7   3        1.35       -2.65      6.83 o 
  -4   7   3      102.63      111.81     12.52 o 
  -3   7   3     3094.33     3315.50     72.78 o 
  -2   7   3      447.08      452.95     27.49 o 
  -1   7   3       86.53      104.77      9.02 o 
   0   7   3       18.51       15.84      3.83 o 
   1   7   3       13.16       13.57      3.78 o 
   2   7   3     1188.95     1308.03     44.38 o 
   3   7   3      207.36      208.43     29.32 o 
   4   7   3       84.62       95.87     17.29 o 
   5   7   3        0.41        1.77      6.98 o 
   6   7   3        4.64        6.08      2.49 o 
   7   7   3      268.30      266.76     12.35 o 
   8   7   3       27.70       28.04      4.24 o 
   9   7   3       16.79       20.08      3.23 o 
  10   7   3        1.06        0.56      1.95 o 
  11   7   3       25.12       22.32      4.22 o 
 -12   8   3      153.10      160.02      8.78 o 
 -11   8   3        1.05        4.73      4.11 o 
 -10   8   3      169.19      144.72     13.92 o 
  -9   8   3      116.30      114.02      9.52 o 
  -8   8   3      794.77      694.91     20.79 o 
  -7   8   3      226.35      233.83     21.69 o 
  -6   8   3       62.82       54.72     10.26 o 
  -5   8   3       35.39       35.19      7.83 o 
  -4   8   3      261.73      287.89     24.13 o 
  -3   8   3     1759.77     1811.11     50.80 o 
  -2   8   3     1367.39     1401.60     42.43 o 
  -1   8   3      220.00      217.38     15.51 o 
   0   8   3       20.01       27.50      6.25 o 
   1   8   3      162.13      174.04     12.89 o 
   2   8   3      104.09       80.88     10.79 o 
   3   8   3       87.17       54.48      8.62 o 
   4   8   3      696.04      747.33     34.62 o 
   5   8   3       35.98       38.85      9.46 o 
   6   8   3      129.86      122.29      9.05 o 
   7   8   3       66.27       51.59      7.08 o 
   8   8   3       75.81       85.45      7.46 o 
   9   8   3      182.52      184.94      8.77 o 
  10   8   3      182.64      196.75      8.84 o 
 -12   9   3        0.39        1.31      4.02 o 
 -11   9   3       53.23       61.83      5.45 o 
 -10   9   3        5.49        0.11      6.51 o 
  -9   9   3        1.98        1.15      3.07 o 
  -8   9   3      136.37      131.83      9.38 o 
  -7   9   3       18.10       19.82      3.70 o 
  -6   9   3      117.79       99.36     13.36 o 
  -5   9   3     1697.95     1690.53     63.52 o 
  -4   9   3      802.98      741.50     40.73 o 
  -3   9   3     1979.76     1880.30     55.05 o 
  -2   9   3        7.24        6.62      4.10 o 
  -1   9   3      211.59      163.84     16.05 o 
   0   9   3      273.05      300.35     16.95 o 
   1   9   3      618.30      649.23     30.20 o 
   2   9   3      682.20      678.87     40.08 o 
   3   9   3       18.48       14.52      6.40 o 
   4   9   3      120.96       92.92      6.58 o 
   5   9   3       88.36       89.95      6.62 o 
   6   9   3      561.67      564.06     22.58 o 
   7   9   3       39.27       33.90      7.36 o 
   8   9   3       19.12       17.14      4.19 o 
   9   9   3       31.20       30.17      4.49 o 
  10   9   3        5.74        1.42      2.04 o 
 -11  10   3        3.40        8.35      2.24 o 
 -10  10   3        0.13        0.55      2.69 o 
  -9  10   3      190.82      186.33     16.51 o 
  -8  10   3      116.74      109.77      9.55 o 
  -7  10   3      204.58      195.74     10.54 o 
  -6  10   3        0.17       -2.33      2.33 o 
  -5  10   3      104.27      123.24      7.41 o 
  -4  10   3      139.41      161.57     19.67 o 
  -3  10   3      218.11      212.78     27.48 o 
  -2  10   3       27.43       27.04     10.58 o 
  -1  10   3       35.45       43.82      9.71 o 
   0  10   3        1.24        0.06      6.12 o 
   1  10   3      291.46      277.30     21.78 o 
   2  10   3      420.84      345.21     45.87 o 
   3  10   3        1.59        4.34      3.21 o 
   4  10   3      347.59      325.01     13.00 o 
   5  10   3       74.42       66.91      8.19 o 
   6  10   3       14.05        5.02      4.92 o 
   7  10   3        0.89       -4.37      4.37 o 
   8  10   3       46.49       50.08      6.03 o 
   9  10   3       11.90       12.19      3.00 o 
 -11  11   3        1.24        2.44      2.42 o 
 -10  11   3      273.13      318.32     13.53 o 
  -9  11   3        0.22        2.22      3.26 o 
  -8  11   3       22.43       23.81      4.51 o 
  -7  11   3       39.71       44.81      6.48 o 
  -6  11   3        0.97        2.70      3.12 o 
  -5  11   3      451.02      419.62     18.12 o 
  -4  11   3        1.60        2.16      3.61 o 
  -3  11   3      913.01      903.34     31.72 o 
  -2  11   3      269.69      292.25     15.78 o 
  -1  11   3      272.83      246.30     13.55 o 
   0  11   3       41.77       47.81      5.82 o 
   1  11   3      861.37      843.64     20.41 o 
   2  11   3      373.71      351.99     14.66 o 
   3  11   3       15.44       18.04      4.70 o 
   4  11   3        0.46       -0.60      2.39 o 
   5  11   3       93.69       97.05      8.12 o 
   6  11   3      261.53      281.09     15.11 o 
   7  11   3       98.36      110.97     11.69 o 
   8  11   3        8.98       12.47      3.18 o 
 -10  12   3       12.21       12.40      2.74 o 
  -9  12   3        8.42        7.55      3.33 o 
  -8  12   3        3.15       -0.36      3.29 o 
  -7  12   3       13.11       15.13      4.03 o 
  -6  12   3       16.83       11.24      4.57 o 
  -5  12   3       10.32       14.09      4.02 o 
  -4  12   3      315.55      299.69     15.44 o 
  -3  12   3       12.88       12.67      4.33 o 
  -2  12   3      157.85      148.93     10.95 o 
  -1  12   3        6.26        3.15      3.05 o 
   0  12   3      207.67      172.98     11.22 o 
   1  12   3        2.37       -2.09      2.46 o 
   2  12   3      117.43      101.01      9.46 o 
   3  12   3       78.16       69.31      7.98 o 
   4  12   3       51.22       48.95      5.94 o 
   5  12   3      182.85      177.17     10.36 o 
   6  12   3        8.03        5.66      3.25 o 
   7  12   3       17.22       11.86      4.46 o 
   8  12   3       18.37       21.96      4.29 o 
  -9  13   3      105.17      124.17      7.62 o 
  -8  13   3        0.11       -1.69      1.69 o 
  -7  13   3        4.18        5.58      2.12 o 
  -6  13   3       30.84       30.26      4.15 o 
  -5  13   3       14.04       13.89      4.55 o 
  -4  13   3        0.40        1.98      1.88 o 
  -3  13   3      188.32      178.39     10.17 o 
  -2  13   3        9.89        8.15      2.80 o 
  -1  13   3      116.26      118.31      8.60 o 
   0  13   3       19.50       19.34      4.09 o 
   1  13   3      343.14      370.14     17.31 o 
   2  13   3      113.99      120.46      8.80 o 
   3  13   3       33.65       36.40      5.03 o 
   4  13   3       61.04       68.98      7.39 o 
   5  13   3       19.17       25.26      3.88 o 
   6  13   3       85.09       81.76      5.78 o 
   7  13   3       19.98       31.03     10.42 o 
  -8  14   3       47.27       54.20      4.74 o 
  -7  14   3        4.36        5.15      2.20 o 
  -6  14   3       12.72       12.28      3.72 o 
  -5  14   3       17.45       26.56      4.33 o 
  -4  14   3      118.71       92.52      6.64 o 
  -3  14   3       27.66       24.38      4.46 o 
  -2  14   3       24.02       25.60      4.20 o 
  -1  14   3        5.87       -0.03      2.20 o 
   0  14   3      104.63      103.78      7.81 o 
   1  14   3       19.90       19.69      3.56 o 
   2  14   3       35.08       33.24      4.33 o 
   3  14   3       57.86       66.82      7.09 o 
   4  14   3       45.91       48.10      6.66 o 
   5  14   3       14.84       15.91      4.19 o 
  -6  15   3        7.95        5.62      5.97 o 
  -5  15   3      104.80      120.17      8.93 o 
  -4  15   3      243.74      245.19     11.25 o 
  -3  15   3        0.50        1.74      2.08 o 
  -2  15   3        0.40        0.74      1.78 o 
  -1  15   3       24.11       14.07      2.50 o 
   0  15   3        0.66        2.66      1.85 o 
   1  15   3       74.96       63.84      5.73 o 
   2  15   3       78.77       85.13      7.27 o 
   3  15   3       13.50       14.11      3.05 o 
   4  15   3       22.92       25.45      3.74 o 
  -3  16   3      169.81      199.49      8.78 o 
  -2  16   3        0.07       -0.29      1.77 o 
  -1  16   3      123.67      139.12      5.97 o 
   0  16   3       22.58       25.22      2.64 o 
   1  16   3        3.72        3.99      1.96 o 
 -14   0   4       20.21       25.40      7.02 o 
 -13   0   4       99.41      112.88     28.49 o 
 -12   0   4      248.68      219.59     16.56 o 
 -11   0   4      838.50      772.40     25.22 o 
 -10   0   4      466.06      489.60     65.38 o 
  -9   0   4      286.39      263.81     46.12 o 
  -8   0   4     1536.40     1594.29    105.69 o 
  -7   0   4      554.21      562.68     56.49 o 
  -6   0   4     2700.35     2528.38     71.45 o 
  -5   0   4     1444.61     1587.34     36.92 o 
  -4   0   4     1761.09     1858.07     25.00 o 
  -3   0   4      598.55      588.62     18.81 o 
  -2   0   4    52337.30    41206.40    217.68 o 
  -1   0   4     5216.62     4813.74     43.58 o 
   0   0   4     8315.29     7828.46     88.80 o 
   1   0   4     2750.64     2420.26     39.32 o 
   2   0   4      542.99      662.70     24.72 o 
   3   0   4     1438.39     1738.35     92.50 o 
   4   0   4        1.62        6.47      7.41 o 
   5   0   4       10.92        6.28     18.29 o 
   6   0   4     1077.82     1141.86     89.60 o 
   7   0   4      195.25      153.20     34.96 o 
   8   0   4        2.58        7.31      2.91 o 
   9   0   4       35.12       35.40      5.60 o 
  10   0   4      369.32      341.20     20.54 o 
  11   0   4       11.88        6.05      3.22 o 
 -14   1   4        1.07       -3.03      3.03 o 
 -13   1   4       17.95       19.20      3.44 o 
 -12   1   4       15.98       11.69      4.05 o 
 -11   1   4       27.59       22.22      3.95 o 
 -10   1   4        3.79       -3.51     16.71 o 
  -9   1   4       37.66       16.02      8.89 o 
  -8   1   4     1558.23     1548.21     73.16 o 
  -7   1   4        6.35       13.15      5.16 o 
  -6   1   4        2.27        0.20      2.64 o 
  -5   1   4      181.69      186.68      5.49 o 
  -4   1   4      971.69     1081.37     15.90 o 
  -3   1   4      857.72      774.57     17.59 o 
  -2   1   4     6703.30     6799.56     43.53 o 
  -1   1   4     6613.22     6374.91     78.53 o 
   0   1   4       84.38       79.96      4.07 o 
   1   1   4        0.54        1.28      1.35 o 
   2   1   4        2.62        4.71      2.26 o 
   3   1   4       13.37        5.73      2.37 o 
   4   1   4      777.78      758.15     30.63 o 
   5   1   4        1.79        3.42      3.55 o 
   6   1   4       32.56       21.85      8.01 o 
   7   1   4       26.89       42.87     35.39 o 
   8   1   4      217.15      226.62     10.00 o 
   9   1   4      327.06      327.51     13.10 o 
  10   1   4        9.67        9.66      3.15 o 
  11   1   4       11.68       11.35      5.81 o 
 -14   2   4       36.77       27.71      5.20 o 
 -13   2   4       24.67       25.15      4.51 o 
 -12   2   4      349.56      323.63     12.54 o 
 -11   2   4      398.36      361.67     15.32 o 
 -10   2   4      270.53      294.60     36.02 o 
  -9   2   4        9.02        4.63      6.51 o 
  -8   2   4      731.34      710.67     36.76 o 
  -7   2   4     1474.17     1606.38     43.65 o 
  -6   2   4     1068.42     1131.38     36.93 o 
  -5   2   4       37.75       24.60      2.58 o 
  -4   2   4     1457.43     1456.91     25.66 o 
  -3   2   4    18590.08    18290.95    149.41 o 
  -2   2   4     7602.33     8003.12     84.36 o 
  -1   2   4     2446.84     2521.99     24.68 o 
   0   2   4      584.28      660.80     10.81 o 
   1   2   4      363.13      317.20      8.09 o 
   2   2   4      418.25      431.10     13.54 o 
   3   2   4      912.06      824.00     22.93 o 
   4   2   4      530.40      663.13     30.46 o 
   5   2   4     1967.19     1828.89     53.18 o 
   6   2   4        0.63       -3.23      6.09 o 
   7   2   4       30.15       27.47     12.06 o 
   8   2   4      367.54      373.55     15.89 o 
   9   2   4        3.12        3.09      2.50 o 
  10   2   4       45.96       40.72      4.84 o 
  11   2   4       13.95       19.19      3.71 o 
 -14   3   4       47.17       49.47      6.75 o 
 -13   3   4        1.62       -2.95      2.95 o 
 -12   3   4        8.66        2.28      2.17 o 
 -11   3   4      246.25      204.95     11.19 o 
 -10   3   4       45.77       37.93      6.11 o 
  -9   3   4      816.75      815.26     42.26 o 
  -8   3   4      208.66      252.35     21.76 o 
  -7   3   4       10.53        2.13      3.86 o 
  -6   3   4        9.45       15.39      4.56 o 
  -5   3   4       37.80       55.23      5.69 o 
  -4   3   4     2218.08     2180.90     30.75 o 
  -3   3   4        3.41        2.97      0.89 o 
  -2   3   4     2597.22     2451.90     30.82 o 
  -1   3   4        9.10        9.30      1.75 o 
   0   3   4      146.93      204.99      4.90 o 
   1   3   4     1294.44     1203.62     15.41 o 
   2   3   4        5.69        8.79      2.67 o 
   3   3   4     4046.68     3888.89     64.76 o 
   4   3   4      363.78      419.34     21.81 o 
   5   3   4      274.28      250.66     24.12 o 
   6   3   4       26.15       32.70      7.94 o 
   7   3   4      674.42      595.57     27.17 o 
   8   3   4      400.37      384.33     17.77 o 
   9   3   4        6.15        8.22      3.61 o 
  10   3   4       53.20       52.90      5.45 o 
  11   3   4       11.08       12.56      4.28 o 
 -14   4   4       15.80       19.16      4.54 o 
 -13   4   4        2.22        2.85      3.81 o 
 -12   4   4        4.24        2.74      1.97 o 
 -11   4   4      592.04      538.53     20.30 o 
 -10   4   4       93.54       85.78      6.85 o 
  -9   4   4      749.70      696.38     35.51 o 
  -8   4   4      652.47      606.88     30.80 o 
  -7   4   4      100.98      104.68     11.65 o 
  -6   4   4     2296.23     2478.62     54.87 o 
  -5   4   4      124.09       91.37      7.46 o 
  -4   4   4       58.80       33.75      3.78 o 
  -3   4   4       41.23       37.64      2.79 o 
  -2   4   4     2269.17     2435.18     21.56 o 
  -1   4   4     1979.93     2137.66     22.27 o 
   0   4   4      218.88      222.33      6.33 o 
   1   4   4       52.57       70.79      6.05 o 
   2   4   4       76.02       45.19      9.69 o 
   3   4   4      517.04      453.81     25.50 o 
   4   4   4      145.90      156.55     16.35 o 
   5   4   4      613.05      624.82     33.02 o 
   6   4   4       16.48       10.16      5.83 o 
   7   4   4     1299.98     1289.59     27.79 o 
   8   4   4       49.53       54.01      5.44 o 
   9   4   4      398.12      402.39     17.93 o 
  10   4   4      214.40      221.79     12.71 o 
  11   4   4       18.17       24.45      5.18 o 
 -14   5   4      146.25      155.09      9.41 o 
 -13   5   4       24.35       27.85      6.45 o 
 -12   5   4       23.04       22.61      4.00 o 
 -11   5   4       78.36       62.72      6.20 o 
 -10   5   4       27.50       21.04      3.90 o 
  -9   5   4     2128.72     2109.06     63.31 o 
  -8   5   4      800.93      711.26     34.57 o 
  -7   5   4       73.25       91.44     11.93 o 
  -6   5   4      131.78      155.60     13.41 o 
  -5   5   4      191.75      201.10     14.16 o 
  -4   5   4     5134.93     5116.33     71.49 o 
  -3   5   4     1349.52     1484.82     26.58 o 
  -2   5   4       12.68       20.18      3.92 o 
  -1   5   4       21.65       19.70      4.20 o 
   0   5   4      752.80      747.86     15.70 o 
   1   5   4      374.39      432.06     20.66 o 
   2   5   4      141.31      143.96     16.61 o 
   3   5   4     1387.83     1299.94     64.06 o 
   4   5   4      248.99      262.30     21.84 o 
   5   5   4       73.62       92.45     13.48 o 
   6   5   4       68.44       68.64     14.58 o 
   7   5   4       88.80       77.59      7.12 o 
   8   5   4       94.82      117.17      8.68 o 
   9   5   4        0.49        3.22      3.18 o 
  10   5   4       52.48       51.60      6.15 o 
  11   5   4        4.88        6.00      2.99 o 
 -13   6   4        3.09        0.07      2.98 o 
 -12   6   4        5.31        4.40      2.69 o 
 -11   6   4       43.44       34.96      4.94 o 
 -10   6   4        8.39        6.91      2.73 o 
  -9   6   4       46.58       53.78      5.51 o 
  -8   6   4        7.59       -7.05      7.05 o 
  -7   6   4      101.53      121.13     16.25 o 
  -6   6   4      569.59      615.26     36.05 o 
  -5   6   4       43.90       27.54      6.53 o 
  -4   6   4      199.97      199.89     14.96 o 
  -3   6   4      540.35      650.03     23.27 o 
  -2   6   4       37.94       19.20      4.21 o 
  -1   6   4      782.66      803.56     26.54 o 
   0   6   4       12.84       18.66      3.56 o 
   1   6   4       42.94       63.15      6.81 o 
   2   6   4      939.43     1046.77     59.41 o 
   3   6   4      243.37      260.09     27.83 o 
   4   6   4       35.73       34.33      9.58 o 
   5   6   4      352.80      391.20     28.66 o 
   6   6   4      548.72      531.27     16.54 o 
   7   6   4        2.29       -0.65      2.30 o 
   8   6   4      116.66      102.75      7.87 o 
   9   6   4        0.56        1.34      2.90 o 
  10   6   4      232.81      263.36     12.55 o 
 -13   7   4       59.09       67.76      8.24 o 
 -12   7   4       13.79       11.44      2.73 o 
 -11   7   4      169.35      172.95     11.86 o 
 -10   7   4       17.77       20.47      3.79 o 
  -9   7   4      906.12      894.29     21.79 o 
  -8   7   4      268.06      249.71     24.97 o 
  -7   7   4      214.00      236.61     20.06 o 
  -6   7   4       64.49       70.03     10.45 o 
  -5   7   4      793.71      763.06     32.82 o 
  -4   7   4       25.10       23.16      7.82 o 
  -3   7   4      916.34      810.81     28.23 o 
  -2   7   4      995.35     1007.59     62.74 o 
  -1   7   4      291.88      377.23     17.77 o 
   0   7   4      134.36      102.35      9.10 o 
   1   7   4     2253.38     2151.65     51.23 o 
   2   7   4     1533.28     1737.99     46.13 o 
   3   7   4      820.09      813.68     42.23 o 
   4   7   4      113.62      110.24     16.29 o 
   5   7   4        0.58        1.82      4.68 o 
   6   7   4        1.69        0.21      2.12 o 
   7   7   4       11.84       12.06      3.52 o 
   8   7   4       34.45       27.34      5.67 o 
   9   7   4      140.74      129.39      7.98 o 
  10   7   4        0.27       -1.98      2.44 o 
 -13   8   4       22.77       26.60      5.31 o 
 -12   8   4       51.99       49.97      5.21 o 
 -11   8   4       64.64       62.48      9.58 o 
 -10   8   4        4.34        1.33      3.22 o 
  -9   8   4      116.15       99.34     10.55 o 
  -8   8   4        9.63        5.77      2.85 o 
  -7   8   4       88.07       75.35     11.22 o 
  -6   8   4       79.65       79.95     11.30 o 
  -5   8   4       95.04       94.22     15.27 o 
  -4   8   4     1181.08     1209.79     50.09 o 
  -3   8   4      335.71      281.93     20.49 o 
  -2   8   4       28.13       20.59      7.02 o 
  -1   8   4        4.96        1.96      3.88 o 
   0   8   4       88.17       68.91      8.61 o 
   1   8   4       13.47       13.09      5.06 o 
   2   8   4       81.19       37.25      9.90 o 
   3   8   4      432.34      447.93     35.09 o 
   4   8   4        0.11        4.47      7.98 o 
   5   8   4      649.04      655.49     20.99 o 
   6   8   4      535.81      549.21     18.35 o 
   7   8   4        1.64        0.45      2.36 o 
   8   8   4        2.07        2.94      3.06 o 
   9   8   4        1.96        1.98      2.13 o 
  10   8   4      150.34      159.99      7.13 o 
 -12   9   4        0.10        3.93      2.65 o 
 -11   9   4        8.82        7.41      5.04 o 
 -10   9   4        0.78        0.09      3.43 o 
  -9   9   4      113.85      122.14     10.08 o 
  -8   9   4       29.96       16.43      3.83 o 
  -7   9   4       73.14       63.59      5.52 o 
  -6   9   4      792.96      800.39     44.85 o 
  -5   9   4       26.35       14.02      7.60 o 
  -4   9   4     1866.80     1896.27     65.82 o 
  -3   9   4      428.78      371.27     24.76 o 
  -2   9   4      662.57      645.14     31.79 o 
  -1   9   4       18.62       16.51      8.29 o 
   0   9   4        0.05        5.61      4.45 o 
   1   9   4        2.19        2.22      5.99 o 
   2   9   4        0.76        4.45      6.20 o 
   3   9   4      152.40      138.10     18.98 o 
   4   9   4       30.97       44.43      4.86 o 
   5   9   4       20.58        7.13      5.05 o 
   6   9   4       38.93       32.55      5.55 o 
   7   9   4        8.11       14.86      6.05 o 
   8   9   4        6.92       10.40      3.20 o 
   9   9   4      278.57      305.34     12.48 o 
 -11  10   4       70.09       75.59      5.84 o 
 -10  10   4        8.07        5.47      2.15 o 
  -9  10   4        7.90        9.84      3.59 o 
  -8  10   4       35.43       31.42      5.31 o 
  -7  10   4      192.99      171.55     13.43 o 
  -6  10   4      554.55      530.00     16.62 o 
  -5  10   4      901.57      853.63     23.79 o 
  -4  10   4      263.34      221.14     28.84 o 
  -3  10   4      187.80      185.51     26.09 o 
  -2  10   4      555.99      542.80     31.76 o 
  -1  10   4       17.28       17.57      8.01 o 
   0  10   4       29.94        8.67      6.03 o 
   1  10   4      231.00      234.78     20.39 o 
   2  10   4       47.71       51.28      5.52 o 
   3  10   4       66.96       65.87      6.63 o 
   4  10   4      129.76      117.77     10.36 o 
   5  10   4      399.26      390.45     18.75 o 
   6  10   4       41.12       52.49      8.77 o 
   7  10   4       87.09       90.58     18.65 o 
   8  10   4       51.49       57.89      6.10 o 
   9  10   4        0.18        0.23      1.57 o 
 -11  11   4       21.46       25.57      3.66 o 
 -10  11   4        6.98        7.69      3.47 o 
  -9  11   4       21.26       20.66      3.91 o 
  -8  11   4        5.82        4.30      3.15 o 
  -7  11   4        0.34       -0.91      3.24 o 
  -6  11   4        2.23        7.88      4.34 o 
  -5  11   4      927.40      902.51     26.38 o 
  -4  11   4      412.82      343.55     16.22 o 
  -3  11   4      289.39      268.80     14.29 o 
  -2  11   4       36.76       29.96      4.11 o 
  -1  11   4       42.01       39.48      5.50 o 
   0  11   4      183.24      153.09     12.51 o 
   1  11   4       35.84       20.83     10.06 o 
   2  11   4        0.54        2.02      2.72 o 
   3  11   4        4.59        1.31      2.17 o 
   4  11   4       68.95       63.93      5.87 o 
   5  11   4      200.88      209.47     11.47 o 
   6  11   4       65.11       72.49      7.67 o 
   7  11   4       29.12       32.28      6.28 o 
   8  11   4        6.29        9.24      2.73 o 
 -10  12   4      100.80      119.03      9.08 o 
  -9  12   4       12.97       17.37      4.71 o 
  -8  12   4        0.82        2.20      2.28 o 
  -7  12   4      275.53      264.88     13.67 o 
  -6  12   4       23.92       29.94      6.86 o 
  -5  12   4      228.43      218.65     14.39 o 
  -4  12   4       59.79       76.43      7.37 o 
  -3  12   4        0.77        4.09      2.70 o 
  -2  12   4      317.01      307.90     13.50 o 
  -1  12   4      150.63      144.46     10.29 o 
   0  12   4      248.67      238.59     11.49 o 
   1  12   4       16.18       15.51      4.32 o 
   2  12   4        3.35        6.39      4.35 o 
   3  12   4       88.32       90.03      7.76 o 
   4  12   4       11.12       11.03      2.85 o 
   5  12   4      202.28      239.49     11.53 o 
   6  12   4      186.90      187.26     10.83 o 
   7  12   4        6.25       10.01      3.14 o 
  -9  13   4       83.60       96.36      6.53 o 
  -8  13   4        0.15       -1.78      1.85 o 
  -7  13   4       28.49       23.13      3.99 o 
  -6  13   4       67.64       52.69      6.07 o 
  -5  13   4        2.27        5.51      3.23 o 
  -4  13   4        0.45        2.59      2.20 o 
  -3  13   4        1.26       -1.24      2.28 o 
  -2  13   4       95.83       94.54      7.46 o 
  -1  13   4        0.71        2.59      2.75 o 
   0  13   4        2.29        2.75      2.79 o 
   1  13   4       20.55       14.44      3.54 o 
   2  13   4       33.27       36.66      5.02 o 
   3  13   4       56.01       45.14      5.34 o 
   4  13   4      134.47      157.66     10.81 o 
   5  13   4        0.83        3.79      2.05 o 
   6  13   4        0.01        1.73      1.73 o 
  -8  14   4       56.10       58.13      4.75 o 
  -7  14   4       65.41       62.73      5.45 o 
  -6  14   4       94.84      114.75      7.67 o 
  -5  14   4      258.32      240.14     11.52 o 
  -4  14   4       50.93       46.05      5.71 o 
  -3  14   4        1.58        4.07      3.16 o 
  -2  14   4       89.24       88.32      6.96 o 
  -1  14   4        0.28       -0.53      2.26 o 
   0  14   4        7.92       11.55      2.85 o 
   1  14   4       18.19        8.92      2.59 o 
   2  14   4        0.45       -1.72      3.01 o 
   3  14   4       14.36       19.28      3.92 o 
   4  14   4        0.76        0.39      2.22 o 
   5  14   4      288.67      306.93      9.66 o 
  -6  15   4       26.14       22.86      5.88 o 
  -5  15   4       13.60       14.15      2.51 o 
  -4  15   4        1.23        1.81      2.70 o 
  -3  15   4        9.17       11.03      4.22 o 
  -2  15   4       13.11       12.74      2.70 o 
  -1  15   4       19.28       17.84      2.59 o 
   0  15   4        1.18       -0.13      1.79 o 
   1  15   4        7.29        8.43      2.61 o 
   2  15   4       24.88       28.66      4.14 o 
   3  15   4       30.24       33.99      4.32 o 
  -3  16   4       11.25       11.76      2.56 o 
  -2  16   4        0.62        2.28      1.81 o 
  -1  16   4       29.27       24.93      2.37 o 
   0  16   4       26.59       24.16      2.58 o 
 -15   1   5        6.95        4.75      2.41 o 
 -14   1   5      261.66      278.67     15.19 o 
 -13   1   5        2.32        3.37      2.49 o 
 -12   1   5      244.80      234.94     12.15 o 
 -11   1   5       66.39       76.00      7.89 o 
 -10   1   5      281.48      242.65     31.89 o 
  -9   1   5      256.21      192.08     26.94 o 
  -8   1   5     5727.34     6007.18    143.01 o 
  -7   1   5     2977.26     3105.61     91.03 o 
  -6   1   5      257.83      276.40     13.21 o 
  -5   1   5      621.68      662.85     12.95 o 
  -4   1   5     1436.89     1710.53     18.24 o 
  -3   1   5     8411.61     8585.38     82.44 o 
  -2   1   5     7048.11     7089.77     61.96 o 
  -1   1   5     1689.48     1988.15     18.53 o 
   0   1   5        3.24        2.44      1.08 o 
   1   1   5      233.99      217.74      7.84 o 
   2   1   5     2100.17     1864.17     35.90 o 
   3   1   5      836.86      984.64     29.60 o 
   4   1   5      929.13      910.69     80.92 o 
   5   1   5       46.70       88.12     19.56 o 
   6   1   5      209.73      224.56     30.07 o 
   7   1   5     4382.27     4238.22     42.24 o 
   8   1   5      200.85      209.34     10.02 o 
   9   1   5      529.53      514.58     18.70 o 
  10   1   5        1.92        3.59      2.40 o 
  11   1   5       23.00       13.87      2.80 o 
 -14   2   5        2.61        6.75      4.28 o 
 -13   2   5        2.54        7.20      3.74 o 
 -12   2   5       57.02       53.57      5.14 o 
 -11   2   5      134.06      117.08     10.13 o 
 -10   2   5      291.59      288.46     34.93 o 
  -9   2   5      685.04      660.51     49.77 o 
  -8   2   5      367.03      306.12     35.54 o 
  -7   2   5      782.65      735.16     43.27 o 
  -6   2   5      108.18      154.27     10.36 o 
  -5   2   5       47.47       47.24      4.74 o 
  -4   2   5      697.26      730.57     12.45 o 
  -3   2   5      114.11      138.23      4.84 o 
  -2   2   5      802.15      785.43     12.53 o 
  -1   2   5      493.25      473.12      8.89 o 
   0   2   5     2230.50     2378.60     23.29 o 
   1   2   5     1067.89     1102.54     20.05 o 
   2   2   5       70.10       63.57      6.13 o 
   3   2   5     2633.51     2824.71     90.50 o 
   4   2   5      345.77      284.56     24.19 o 
   5   2   5      546.08      563.07     65.21 o 
   6   2   5        0.68       12.38      8.24 o 
   7   2   5     4176.08     3943.40     73.92 o 
   8   2   5        1.83        0.33      2.90 o 
   9   2   5      261.02      280.29     12.62 o 
  10   2   5       84.81       98.46      8.39 o 
  11   2   5       74.64       76.52      7.97 o 
 -14   3   5       64.45       68.06      8.08 o 
 -13   3   5        5.06        3.09      3.86 o 
 -12   3   5      105.69      112.76      8.18 o 
 -11   3   5        1.00        1.72      2.71 o 
 -10   3   5      122.68      136.11     11.17 o 
  -9   3   5       48.59       52.07     19.05 o 
  -8   3   5      812.64      818.04     39.89 o 
  -7   3   5     2102.04     2220.43     51.42 o 
  -6   3   5       48.74       50.50      6.36 o 
  -5   3   5      169.18      168.49     10.00 o 
  -4   3   5     2333.56     2462.09     27.15 o 
  -3   3   5     1564.29     1523.27     18.08 o 
  -2   3   5     7209.34     7412.86     69.28 o 
  -1   3   5     1332.66     1368.24     20.33 o 
   0   3   5      231.20      290.76      9.20 o 
   1   3   5        3.03        4.60      4.40 o 
   2   3   5     2414.40     2364.20     53.22 o 
   3   3   5      239.68      243.05     21.69 o 
   4   3   5      137.00      123.23     14.27 o 
   5   3   5      176.19      184.80     20.98 o 
   6   3   5      327.61      333.30     36.60 o 
   7   3   5      888.65      875.85     23.73 o 
   8   3   5      205.03      208.88     13.01 o 
   9   3   5      273.06      292.56     12.82 o 
  10   3   5        4.24        3.06      3.91 o 
  11   3   5       26.70       22.46      9.49 o 
 -14   4   5        7.72        9.99      3.94 o 
 -13   4   5       27.32       17.99      3.38 o 
 -12   4   5       60.75       61.78      9.34 o 
 -11   4   5        3.65        8.98      3.56 o 
 -10   4   5     1495.38     1530.53     41.89 o 
  -9   4   5        2.09       -1.41      4.39 o 
  -8   4   5      227.69      201.76     15.45 o 
  -7   4   5       44.37       58.43      8.60 o 
  -6   4   5       58.25       65.36      7.49 o 
  -5   4   5     2843.09     2842.89     43.22 o 
  -4   4   5      234.77      221.47      9.68 o 
  -3   4   5      703.82      713.82     15.12 o 
  -2   4   5      496.41      514.12     14.56 o 
  -1   4   5      571.45      560.44     14.54 o 
   0   4   5     3412.08     3509.93     37.57 o 
   1   4   5      356.08      350.50     14.08 o 
   2   4   5       73.50       56.42      8.30 o 
   3   4   5       18.87       29.51      8.06 o 
   4   4   5     1017.19     1073.73     42.85 o 
   5   4   5      101.18      139.19     19.83 o 
   6   4   5       48.00       52.20     11.94 o 
   7   4   5      147.21      141.69      9.74 o 
   8   4   5      101.42      107.47      8.02 o 
   9   4   5        2.14       -1.46      3.75 o 
  10   4   5        1.37       -0.58      2.60 o 
 -14   5   5        0.85       -0.81      3.26 o 
 -13   5   5        1.04        2.81      2.37 o 
 -12   5   5       97.46       87.29      7.22 o 
 -11   5   5        0.92        0.79      2.95 o 
 -10   5   5      298.01      290.35     19.72 o 
  -9   5   5      331.29      343.88     24.38 o 
  -8   5   5       21.81       19.30      5.82 o 
  -7   5   5     1719.85     1771.35     48.85 o 
  -6   5   5      518.38      465.38     23.02 o 
  -5   5   5      855.56     1075.81     29.07 o 
  -4   5   5      506.09      493.65     18.83 o 
  -3   5   5      981.52      967.12     21.78 o 
  -2   5   5      132.54      187.14     13.24 o 
  -1   5   5       69.03       52.64      6.66 o 
   0   5   5        7.32        2.35      2.39 o 
   1   5   5      146.99      168.43     11.06 o 
   2   5   5       83.33       79.58     10.86 o 
   3   5   5      870.22      970.53     43.52 o 
   4   5   5       23.83       34.00      8.28 o 
   5   5   5      148.12      182.93     18.55 o 
   6   5   5        1.49        0.49      2.65 o 
   7   5   5       58.15       57.22      6.33 o 
   8   5   5        3.47        3.60      3.60 o 
   9   5   5       91.65       85.88      8.14 o 
  10   5   5        0.34        4.80      2.74 o 
 -14   6   5        2.68        2.18      2.26 o 
 -13   6   5        0.01        2.18      2.93 o 
 -12   6   5      133.82      137.12      8.85 o 
 -11   6   5       25.38       30.90      4.51 o 
 -10   6   5       58.18       52.54      6.66 o 
  -9   6   5      286.10      275.50     11.36 o 
  -8   6   5      129.81      127.85     17.81 o 
  -7   6   5     1174.60     1162.58     49.63 o 
  -6   6   5        4.39       -7.78      7.78 o 
  -5   6   5     4732.17     4755.28    110.29 o 
  -4   6   5     8182.96     8081.63    141.46 o 
  -3   6   5     3910.57     4125.05    116.73 o 
  -2   6   5     2627.23     3042.94     70.78 o 
  -1   6   5     1315.08     1414.27     36.67 o 
   0   6   5     3560.97     3602.58     66.29 o 
   1   6   5      112.50      122.60     10.34 o 
   2   6   5      103.80       83.52     10.09 o 
   3   6   5      209.53      231.06     20.20 o 
   4   6   5       41.63       43.02      9.71 o 
   5   6   5      176.74      169.39     19.06 o 
   6   6   5      922.92      857.66     33.51 o 
   7   6   5     1262.13     1187.24     41.26 o 
   8   6   5      115.18      119.95      9.98 o 
   9   6   5       15.27       17.43      4.21 o 
  10   6   5       29.62       29.60      4.02 o 
 -13   7   5       20.47       23.61      7.81 o 
 -12   7   5        5.04        6.90      3.04 o 
 -11   7   5      270.53      239.79     11.93 o 
 -10   7   5      334.43      345.39     14.00 o 
  -9   7   5       85.70       69.10      5.96 o 
  -8   7   5       24.09        9.51      5.57 o 
  -7   7   5       53.42       66.25     12.80 o 
  -6   7   5      875.27      992.80     38.80 o 
  -5   7   5        4.21        7.23      5.86 o 
  -4   7   5     3522.72     3521.12     82.32 o 
  -3   7   5       23.62       10.89      8.56 o 
  -2   7   5     1293.82     1470.32     42.73 o 
  -1   7   5      249.95      275.13     15.71 o 
   0   7   5        5.56        2.47      4.00 o 
   1   7   5        0.19        8.23      4.59 o 
   2   7   5       63.16       65.92     10.16 o 
   3   7   5      118.62      119.63     13.73 o 
   4   7   5      736.85      733.52     34.93 o 
   5   7   5      183.61      177.18     13.48 o 
   6   7   5       21.08       13.03      3.92 o 
   7   7   5       32.92       29.33      6.75 o 
   8   7   5       90.71      106.31      9.11 o 
   9   7   5      161.48      181.47     10.59 o 
  10   7   5       12.85       16.74      2.53 o 
 -13   8   5       48.67       41.47      4.08 o 
 -12   8   5      100.76      117.85     15.82 o 
 -11   8   5        1.56        0.92      1.80 o 
 -10   8   5      282.58      306.75     11.75 o 
  -9   8   5        5.27        7.59      2.83 o 
  -8   8   5      225.17      191.90     10.51 o 
  -7   8   5      130.18      146.48     22.18 o 
  -6   8   5      239.70      236.69     23.67 o 
  -5   8   5      239.26      236.99     23.23 o 
  -4   8   5       37.70       33.67     12.59 o 
  -3   8   5       22.83       24.25      6.04 o 
  -2   8   5       48.47       51.14      9.27 o 
  -1   8   5      486.44      459.44     23.65 o 
   0   8   5     1020.85     1003.91     33.56 o 
   1   8   5      129.31      112.75     14.66 o 
   2   8   5     1059.16      941.71     53.47 o 
   3   8   5      199.51      170.63     24.41 o 
   4   8   5      103.43       83.04      6.04 o 
   5   8   5      248.14      235.08     10.50 o 
   6   8   5       14.11       17.10      4.11 o 
   7   8   5       16.68       15.64      5.78 o 
   8   8   5        4.20        3.43      2.19 o 
   9   8   5       54.52       56.13      5.51 o 
 -12   9   5      152.64      139.82     15.52 o 
 -11   9   5       37.74       45.42      4.70 o 
 -10   9   5       20.53       19.15      3.42 o 
  -9   9   5       10.73       10.20      4.50 o 
  -8   9   5      416.23      383.81     16.34 o 
  -7   9   5       22.01       14.53      3.42 o 
  -6   9   5      244.46      237.20     13.18 o 
  -5   9   5        0.03        3.75      5.16 o 
  -4   9   5       33.47       15.06      9.48 o 
  -3   9   5      175.34      131.10     14.88 o 
  -2   9   5      475.16      482.06     39.28 o 
  -1   9   5      178.86      212.30     19.59 o 
   0   9   5      586.50      552.97     26.34 o 
   1   9   5       29.26       17.43      5.83 o 
   2   9   5       41.68       35.28      9.29 o 
   3   9   5      253.70      236.51     14.54 o 
   4   9   5      599.60      632.80     22.51 o 
   5   9   5      111.01      128.17     10.61 o 
   6   9   5        4.30       15.30      5.78 o 
   7   9   5      621.00      678.19     29.04 o 
   8   9   5       56.91       73.58      6.66 o 
   9   9   5       41.07       43.12      4.42 o 
 -12  10   5       78.15       98.02      7.06 o 
 -11  10   5       98.92      117.16      6.97 o 
 -10  10   5       25.38       26.48      3.99 o 
  -9  10   5      123.09      118.96      8.23 o 
  -8  10   5        1.24        2.90      2.92 o 
  -7  10   5       75.05       70.94      7.13 o 
  -6  10   5      610.69      595.76     20.13 o 
  -5  10   5        1.22        2.92      2.92 o 
  -4  10   5       33.09       38.17      5.82 o 
  -3  10   5      313.17      278.23     23.04 o 
  -2  10   5       16.84       20.07      5.92 o 
  -1  10   5      227.60      189.66     21.06 o 
   0  10   5       16.97        2.12      6.49 o 
   1  10   5      112.12       96.43      7.11 o 
   2  10   5        3.32        1.94      2.36 o 
   3  10   5      139.05      136.09      8.44 o 
   4  10   5       57.25       58.34      5.59 o 
   5  10   5       74.60       94.43      9.05 o 
   6  10   5      332.44      354.88     21.47 o 
   7  10   5       29.17       35.46      6.80 o 
   8  10   5        0.77       -1.82      2.07 o 
 -11  11   5       57.12       66.67      4.81 o 
 -10  11   5       12.00        9.56      2.92 o 
  -9  11   5       34.73       46.56      5.83 o 
  -8  11   5      262.30      265.86     13.95 o 
  -7  11   5       76.32       77.11      7.54 o 
  -6  11   5       28.87       25.65      3.98 o 
  -5  11   5      237.05      218.24     11.08 o 
  -4  11   5      108.72      110.17      8.90 o 
  -3  11   5      137.08      131.76     10.06 o 
  -2  11   5      279.54      264.64     13.08 o 
  -1  11   5        6.52        5.45      2.68 o 
   0  11   5       11.22        9.09      6.02 o 
   1  11   5        4.32        6.46      3.37 o 
   2  11   5      517.55      535.39     18.66 o 
   3  11   5       37.18       42.29      4.97 o 
   4  11   5      241.49      259.72     12.92 o 
   5  11   5       74.17       76.59      8.02 o 
   6  11   5        0.61       -0.99      2.11 o 
   7  11   5       14.73        8.04      7.08 o 
 -10  12   5       33.50       33.47      3.99 o 
  -9  12   5       21.26       18.11      3.62 o 
  -8  12   5       21.67       17.33      4.44 o 
  -7  12   5        8.90        3.90      3.39 o 
  -6  12   5      111.48      125.54      9.62 o 
  -5  12   5        4.28        3.91      2.87 o 
  -4  12   5        0.58        0.67      2.30 o 
  -3  12   5        0.02       -1.57      2.90 o 
  -2  12   5        0.59        3.11      2.73 o 
  -1  12   5      111.51      104.88      9.31 o 
   0  12   5        6.20        7.79      2.75 o 
   1  12   5       48.29       46.24      5.64 o 
   2  12   5       83.72       83.48      7.41 o 
   3  12   5       22.39       22.69      3.98 o 
   4  12   5       25.78       29.02      5.16 o 
   5  12   5       87.48       84.62      6.47 o 
   6  12   5        2.92        3.15      3.18 o 
  -9  13   5       59.65       84.15      6.18 o 
  -8  13   5      134.26      145.24      8.59 o 
  -7  13   5      138.85      146.27     11.34 o 
  -6  13   5       39.14       31.74      5.32 o 
  -5  13   5      172.12      173.44      9.58 o 
  -4  13   5        0.30        0.53      2.21 o 
  -3  13   5      141.59      143.87      9.00 o 
  -2  13   5      107.95      124.82      8.42 o 
  -1  13   5      109.72      109.36      8.13 o 
   0  13   5        1.93       -2.92      2.92 o 
   1  13   5        8.63       11.55      3.79 o 
   2  13   5       77.14       85.97      7.21 o 
   3  13   5       14.07       11.28      2.89 o 
   4  13   5       26.88       32.12      4.09 o 
   5  13   5       61.91       65.24      4.49 o 
  -8  14   5        1.54       -1.30      1.30 o 
  -7  14   5       74.76       74.07      5.73 o 
  -6  14   5       32.86       34.25      4.46 o 
  -5  14   5        4.68        8.78      2.89 o 
  -4  14   5        0.93        4.31      2.74 o 
  -3  14   5        2.31        2.62      2.18 o 
  -2  14   5        1.32        4.17      2.82 o 
  -1  14   5      115.78      122.93      8.09 o 
   0  14   5       43.91       47.84      5.35 o 
   1  14   5        9.06        9.65      2.91 o 
   2  14   5       50.42       54.04      5.90 o 
   3  14   5        0.91        0.28      2.36 o 
   4  14   5        0.17        1.50      1.97 o 
  -6  15   5       20.57       20.70      2.95 o 
  -5  15   5        2.09        3.85      2.26 o 
  -4  15   5       48.34       62.42      7.13 o 
  -3  15   5       41.78       48.82      6.97 o 
  -2  15   5        8.28        7.71      2.26 o 
  -1  15   5        3.32        0.37      1.67 o 
   0  15   5       11.71        5.34      2.16 o 
   1  15   5       13.93       12.01      3.04 o 
   2  15   5       38.67       44.14      4.80 o 
  -2  16   5        2.04        1.82      1.57 o 
 -15   0   6      135.77      140.85     13.43 o 
 -14   0   6        0.37       -2.60      4.51 o 
 -13   0   6      122.37       88.13     14.57 o 
 -12   0   6        0.04        0.60      3.76 o 
 -11   0   6      139.50      134.01     20.72 o 
 -10   0   6      549.97      505.08     65.03 o 
  -9   0   6       28.51       59.08     24.06 o 
  -8   0   6      417.51      463.92     54.03 o 
  -7   0   6       23.49       31.60      9.74 o 
  -6   0   6      132.93      143.92     11.06 o 
  -5   0   6     2398.55     2402.96     35.75 o 
  -4   0   6    18497.09    19022.24    422.22 o 
  -3   0   6      262.43      212.63      6.66 o 
  -2   0   6     3832.07     3393.76     38.40 o 
  -1   0   6        1.09        1.71      1.39 o 
   0   0   6      534.61      622.14     14.47 o 
   1   0   6    14724.87    14274.91    209.99 o 
   2   0   6       49.32       52.82     14.12 o 
   3   0   6     1602.79     1657.46     84.67 o 
   4   0   6      107.27       92.59     28.52 o 
   5   0   6     5555.34     5031.58    201.34 o 
   6   0   6      667.96      747.43     77.54 o 
   7   0   6     1704.20     1708.21     34.53 o 
   8   0   6       27.88       34.70      5.38 o 
   9   0   6       26.71       20.38      8.48 o 
  10   0   6       22.82       28.06      5.55 o 
 -15   1   6        1.53        0.67      4.07 o 
 -14   1   6      184.77      173.75     15.82 o 
 -13   1   6        2.61        0.24      2.20 o 
 -12   1   6       93.48       93.98      7.75 o 
 -11   1   6      680.38      630.68     22.52 o 
 -10   1   6      601.56      497.65     35.76 o 
  -9   1   6       16.11       15.33      8.65 o 
  -8   1   6      221.97      204.90     25.70 o 
  -7   1   6      244.76      225.39     16.16 o 
  -6   1   6     1909.70     2072.98     39.53 o 
  -5   1   6       76.19       71.63      5.09 o 
  -4   1   6      349.07      319.48      7.86 o 
  -3   1   6      709.18      869.78     15.29 o 
  -2   1   6        2.01        2.17      0.87 o 
  -1   1   6     1714.69     1479.45     19.89 o 
   0   1   6     1509.47     1589.34     19.29 o 
   1   1   6     2797.45     3055.92     47.69 o 
   2   1   6       66.29       58.57     10.02 o 
   3   1   6        0.39        4.31      3.28 o 
   4   1   6      184.23      163.12     22.09 o 
   5   1   6       64.73       80.75     23.49 o 
   6   1   6      253.77      244.17     14.77 o 
   7   1   6     2057.59     2048.01     26.71 o 
   8   1   6       20.41       22.08      3.93 o 
   9   1   6       30.68       28.52      4.93 o 
  10   1   6        8.74        5.94      4.06 o 
 -15   2   6      149.78      153.24     15.34 o 
 -14   2   6       10.37        3.69      6.74 o 
 -13   2   6      110.69      116.71      8.08 o 
 -12   2   6       53.06       49.63      8.27 o 
 -11   2   6       87.73       71.74      6.77 o 
 -10   2   6        2.25       -3.98      7.93 o 
  -9   2   6      426.11      412.90     25.98 o 
  -8   2   6     1552.84     1493.86     45.62 o 
  -7   2   6        6.05       -3.21      3.21 o 
  -6   2   6     3469.79     3819.94     65.73 o 
  -5   2   6     2903.77     3335.99     46.02 o 
  -4   2   6     2892.71     2914.94     37.44 o 
  -3   2   6       30.47       21.30      1.77 o 
  -2   2   6      547.87      583.40     11.06 o 
  -1   2   6      550.27      578.22     10.95 o 
   0   2   6      419.18      445.89     10.84 o 
   1   2   6     8980.44     9479.45    169.61 o 
   2   2   6     6977.73     7438.53     94.34 o 
   3   2   6      551.86      516.18     30.90 o 
   4   2   6      218.24      299.62     30.17 o 
   5   2   6        2.26       -3.70     10.85 o 
   6   2   6      353.95      324.18     16.60 o 
   7   2   6      399.58      378.19     15.48 o 
   8   2   6      291.35      309.34     13.20 o 
   9   2   6       22.79       19.29      3.61 o 
  10   2   6        5.18       11.77      3.81 o 
 -14   3   6        0.06        2.82      2.05 o 
 -13   3   6      158.99      158.85      9.15 o 
 -12   3   6        0.71        2.37      2.62 o 
 -11   3   6      797.41      790.88     32.08 o 
 -10   3   6      136.93      130.94      9.97 o 
  -9   3   6        7.93        6.94      4.83 o 
  -8   3   6        4.37        7.84      8.78 o 
  -7   3   6      251.54      219.31     19.53 o 
  -6   3   6        4.06        9.53      3.75 o 
  -5   3   6     1605.72     1853.47     41.06 o 
  -4   3   6     2893.66     3376.19     39.53 o 
  -3   3   6      484.21      630.55     14.13 o 
  -2   3   6     2745.85     2819.54     33.09 o 
  -1   3   6     1537.00     1474.91     22.15 o 
   0   3   6     2456.06     2718.55     40.13 o 
   1   3   6      110.15       92.68      9.95 o 
   2   3   6     3358.22     3672.68     70.32 o 
   3   3   6      289.54      389.07     24.44 o 
   4   3   6      900.09      822.56     44.93 o 
   5   3   6      261.27      183.27     25.26 o 
   6   3   6     1613.57     1589.91     39.41 o 
   7   3   6      498.05      490.18     15.55 o 
   8   3   6        2.99        2.75      3.40 o 
   9   3   6       20.12       15.75      3.09 o 
  10   3   6      150.28      184.58     19.22 o 
 -14   4   6        4.39        6.89      4.81 o 
 -13   4   6        0.15        0.95      1.94 o 
 -12   4   6      137.62      130.54     10.37 o 
 -11   4   6      140.38      134.95      9.35 o 
 -10   4   6      127.56      111.30      9.67 o 
  -9   4   6        5.01       -0.94      4.87 o 
  -8   4   6        6.19       -2.78      7.36 o 
  -7   4   6        2.03        1.32      3.67 o 
  -6   4   6      126.81      165.87     11.93 o 
  -5   4   6     1260.34     1333.41     28.75 o 
  -4   4   6      226.57      206.88      9.55 o 
  -3   4   6      268.56      240.86     12.88 o 
  -2   4   6      200.59      235.06     10.20 o 
  -1   4   6      486.70      510.51     16.17 o 
   0   4   6      133.88      125.73      9.33 o 
   1   4   6     1801.99     1791.28     42.62 o 
   2   4   6        1.71       -4.16      4.16 o 
   3   4   6     1031.76      924.30     39.21 o 
   4   4   6      207.67      196.38     19.42 o 
   5   4   6      401.04      415.99     33.38 o 
   6   4   6       35.25       35.90      6.28 o 
   7   4   6       32.86       29.82      4.76 o 
   8   4   6      154.93      181.79     11.91 o 
   9   4   6        0.53        0.70      2.89 o 
  10   4   6        0.97        4.26      3.89 o 
 -14   5   6       21.21       19.65      4.98 o 
 -13   5   6      307.43      322.74     14.67 o 
 -12   5   6        8.27        6.65      2.70 o 
 -11   5   6      333.46      326.08     13.92 o 
 -10   5   6      507.19      509.80     19.76 o 
  -9   5   6      119.82      115.69     16.73 o 
  -8   5   6      594.39      504.42     27.90 o 
  -7   5   6      221.21      275.63     19.10 o 
  -6   5   6      758.18      701.32     25.54 o 
  -5   5   6     3641.79     3977.11     51.63 o 
  -4   5   6      133.32      117.82     11.22 o 
  -3   5   6      876.62      960.13     30.70 o 
  -2   5   6     3875.65     4109.22     66.94 o 
  -1   5   6      901.27      852.64     24.39 o 
   0   5   6      886.32      814.25     24.20 o 
   1   5   6       90.47      104.91     10.61 o 
   2   5   6      336.34      384.49     24.21 o 
   3   5   6     2378.92     2279.31     68.85 o 
   4   5   6      722.36      622.97     34.81 o 
   5   5   6     1868.07     1816.72     43.09 o 
   6   5   6     2504.20     2439.87     71.01 o 
   7   5   6        5.24        4.86      4.40 o 
   8   5   6      253.14      284.61     15.11 o 
   9   5   6       14.14       20.48      4.13 o 
  10   5   6       27.87       28.18      4.85 o 
 -14   6   6       35.17       39.57      5.94 o 
 -13   6   6       24.23       30.20      4.97 o 
 -12   6   6       21.99       23.46      4.15 o 
 -11   6   6       58.70       58.23      6.13 o 
 -10   6   6       89.20       71.27      8.09 o 
  -9   6   6      263.54      232.96      9.75 o 
  -8   6   6      525.88      531.53     30.00 o 
  -7   6   6        9.50        4.69      4.05 o 
  -6   6   6        0.42       -0.16      3.87 o 
  -5   6   6        0.95        2.02      5.33 o 
  -4   6   6        2.83        7.42      4.10 o 
  -3   6   6       24.25       43.74      8.84 o 
  -2   6   6      398.00      380.91     20.95 o 
  -1   6   6        0.07        1.72      3.26 o 
   0   6   6       91.04       94.45     10.24 o 
   1   6   6       92.87      100.17     12.98 o 
   2   6   6        1.61        5.72      5.15 o 
   3   6   6      467.66      456.10     26.28 o 
   4   6   6       85.45       87.60     13.17 o 
   5   6   6      360.51      355.28     18.99 o 
   6   6   6      625.86      617.87     29.49 o 
   7   6   6       51.13       47.31      8.76 o 
   8   6   6      164.26      178.77     11.72 o 
   9   6   6       66.08       71.68      6.60 o 
 -13   7   6       88.33      109.45      6.94 o 
 -12   7   6        2.35       -0.22      3.10 o 
 -11   7   6      150.07      149.37      9.61 o 
 -10   7   6       90.72       79.86      6.15 o 
  -9   7   6      167.44      170.24      8.48 o 
  -8   7   6     1330.71     1331.20     35.54 o 
  -7   7   6      192.80      187.84     17.30 o 
  -6   7   6     3997.15     3795.53     92.90 o 
  -5   7   6      106.18      112.21     15.62 o 
  -4   7   6        0.05        5.34      5.94 o 
  -3   7   6        9.12       14.69      4.99 o 
  -2   7   6      677.26      610.07     28.39 o 
  -1   7   6     2357.70     2300.31     47.42 o 
   0   7   6        2.45        2.58      4.00 o 
   1   7   6      459.09      476.43     29.74 o 
   2   7   6      119.87      137.50     19.66 o 
   3   7   6     1570.44     1479.45     57.59 o 
   4   7   6      131.65      124.54      8.50 o 
   5   7   6      935.94      953.73     24.50 o 
   6   7   6      246.93      257.06     19.04 o 
   7   7   6       33.76       29.70      6.73 o 
   8   7   6       47.25       61.10      6.73 o 
   9   7   6        1.21        1.62      2.91 o 
 -13   8   6       25.83       28.67      3.36 o 
 -12   8   6       13.14       21.42      3.69 o 
 -11   8   6        8.63       10.21      2.48 o 
 -10   8   6       97.82      102.52      6.94 o 
  -9   8   6       64.72       49.68      4.71 o 
  -8   8   6      218.97      219.44     10.56 o 
  -7   8   6     1209.68     1182.02     60.91 o 
  -6   8   6      149.08      142.33     20.31 o 
  -5   8   6      230.10      232.38     23.38 o 
  -4   8   6       82.62       63.41     14.96 o 
  -3   8   6        8.89       14.03      5.72 o 
  -2   8   6       34.20       49.36      9.10 o 
  -1   8   6       16.45       15.85      6.63 o 
   0   8   6      393.89      390.38     26.02 o 
   1   8   6      439.83      430.32     29.60 o 
   2   8   6       71.20       57.46     12.47 o 
   3   8   6      132.93      116.32      6.84 o 
   4   8   6        0.96        4.18      2.78 o 
   5   8   6        4.08        1.71      4.42 o 
   6   8   6        0.37        1.90      3.78 o 
   7   8   6        1.29       -1.68      6.38 o 
   8   8   6       19.82       29.62      4.50 o 
   9   8   6       37.59       41.89      3.60 o 
 -12   9   6       40.91       47.36      7.48 o 
 -11   9   6       30.60       32.65      3.87 o 
 -10   9   6      136.17      142.80      7.95 o 
  -9   9   6       11.59       10.03      2.47 o 
  -8   9   6       88.19       95.47      7.11 o 
  -7   9   6      104.69       90.01      7.79 o 
  -6   9   6      335.82      322.96     11.68 o 
  -5   9   6        1.83       -8.01     22.19 o 
  -4   9   6       22.51      -10.10     10.10 o 
  -3   9   6      316.61      303.22     20.44 o 
  -2   9   6      336.28      366.85     25.28 o 
  -1   9   6      924.97      910.59     49.58 o 
   0   9   6      102.13      112.39     12.21 o 
   1   9   6        4.64        5.49      5.74 o 
   2   9   6        6.30        4.45      2.09 o 
   3   9   6      960.37      961.26     20.17 o 
   4   9   6        5.15        4.51      2.97 o 
   5   9   6      793.38      804.22     25.90 o 
   6   9   6       63.74       71.46     10.28 o 
   7   9   6        0.77       -0.03      4.24 o 
   8   9   6       15.52       21.77      3.64 o 
 -12  10   6       61.91       64.96      4.52 o 
 -11  10   6      103.56      103.64      6.77 o 
 -10  10   6       17.56       13.72      3.02 o 
  -9  10   6       57.61       62.91      5.34 o 
  -8  10   6        7.16        4.48      3.64 o 
  -7  10   6      789.57      763.88     22.56 o 
  -6  10   6      193.71      207.28     10.61 o 
  -5  10   6      617.96      615.84     18.01 o 
  -4  10   6      418.02      415.39     13.92 o 
  -3  10   6      634.92      660.28     22.07 o 
  -2  10   6      153.16      157.93      9.74 o 
  -1  10   6       48.24       53.71      5.00 o 
   0  10   6       15.52       12.99      3.55 o 
   1  10   6     1274.74     1253.57     24.96 o 
   2  10   6       72.27       76.91      8.19 o 
   3  10   6       25.17       27.41      3.84 o 
   4  10   6      301.45      349.95     14.82 o 
   5  10   6       91.62      109.71      9.59 o 
   6  10   6      208.18      213.76     15.72 o 
   7  10   6       34.59       34.31      8.60 o 
 -11  11   6       45.41       52.51      5.15 o 
 -10  11   6       30.41       29.35      4.50 o 
  -9  11   6        5.35        7.92      4.41 o 
  -8  11   6       63.76       53.64     11.12 o 
  -7  11   6      109.31      101.20      8.73 o 
  -6  11   6       45.38       47.88      5.51 o 
  -5  11   6      326.10      300.34     12.88 o 
  -4  11   6       67.54       71.61      6.28 o 
  -3  11   6       32.66       30.16      5.05 o 
  -2  11   6       52.65       62.65      6.43 o 
  -1  11   6        2.18        2.11      2.36 o 
   0  11   6        9.58        5.96      2.36 o 
   1  11   6      248.69      264.98     12.89 o 
   2  11   6       22.63       16.45      3.44 o 
   3  11   6       67.58       59.09      5.40 o 
   4  11   6       46.15       46.95      5.55 o 
   5  11   6       56.63       56.26      9.30 o 
   6  11   6        0.00        3.04      3.36 o 
   7  11   6       39.86       44.40      3.43 o 
 -10  12   6      130.44      164.87     14.81 o 
  -9  12   6       27.64       34.83      5.81 o 
  -8  12   6        4.08        3.45      2.81 o 
  -7  12   6        8.73        8.60      3.23 o 
  -6  12   6      923.91      941.42     22.46 o 
  -5  12   6        0.90        3.94      2.95 o 
  -4  12   6      481.60      490.53     14.48 o 
  -3  12   6      136.15      152.79     10.86 o 
  -2  12   6       57.63       53.12      5.51 o 
  -1  12   6      169.18      147.07     10.82 o 
   0  12   6        9.96        8.65      3.01 o 
   1  12   6       33.97       32.37      5.29 o 
   2  12   6       15.44       16.96      3.54 o 
   3  12   6      118.63      116.76      7.29 o 
   4  12   6        1.42       -0.78      2.20 o 
   5  12   6       89.07       95.29     31.11 o 
   6  12   6       94.11      105.34      7.22 o 
  -9  13   6       14.38       18.65      3.85 o 
  -8  13   6       37.87       38.04      4.54 o 
  -7  13   6      118.00       95.43      7.84 o 
  -6  13   6        9.73       12.74      3.78 o 
  -5  13   6       20.51       21.47      3.79 o 
  -4  13   6       38.94       30.55      4.99 o 
  -3  13   6       76.84       58.58      6.65 o 
  -2  13   6       58.43       51.24      5.35 o 
  -1  13   6        3.05        2.43      2.45 o 
   0  13   6        1.57        3.13      2.84 o 
   1  13   6       26.74       22.48      4.98 o 
   2  13   6       32.63       22.28      4.80 o 
   3  13   6       10.68        9.10      2.41 o 
   4  13   6       38.62       47.07      3.90 o 
   5  13   6        0.92        3.70      2.30 o 
  -8  14   6       16.51       18.67      2.26 o 
  -7  14   6       26.52       30.12      4.41 o 
  -6  14   6      221.73      230.87     10.86 o 
  -5  14   6      183.72      191.67     10.19 o 
  -4  14   6       46.18       54.32      6.24 o 
  -3  14   6      123.94      123.15      8.70 o 
  -2  14   6       21.12       19.77      3.37 o 
  -1  14   6       28.00       20.68      3.50 o 
   0  14   6       52.24       50.96      5.21 o 
   1  14   6       82.57       82.25      6.29 o 
   2  14   6        0.87       -2.39      2.86 o 
   3  14   6        7.66        8.97      3.29 o 
  -6  15   6       91.90       99.02      5.87 o 
  -5  15   6       43.87       40.43      5.38 o 
  -4  15   6       31.32       26.12      4.73 o 
  -3  15   6        0.31        1.15      1.55 o 
  -2  15   6       49.95       44.36      4.32 o 
  -1  15   6       52.18       60.84      4.46 o 
   0  15   6       65.35       64.40      4.97 o 
   1  15   6       23.52       27.33      3.26 o 
 -15   1   7        0.61       -1.31      3.44 o 
 -14   1   7       10.93        5.48      2.56 o 
 -13   1   7       71.18       64.29      7.31 o 
 -12   1   7      204.30      209.03     13.19 o 
 -11   1   7     1887.27     1955.82     41.59 o 
 -10   1   7      428.16      404.28     27.13 o 
  -9   1   7       93.55       81.96     14.58 o 
  -8   1   7      361.17      377.20     22.98 o 
  -7   1   7      995.62     1091.37     28.50 o 
  -6   1   7      996.49     1189.80     25.25 o 
  -5   1   7     1652.92     1887.07     27.34 o 
  -4   1   7       44.83       64.43      4.07 o 
  -3   1   7     1504.33     1693.31     21.92 o 
  -2   1   7      641.84      665.73     17.08 o 
  -1   1   7     3324.54     3389.42     49.78 o 
   0   1   7     8393.09     8710.48     84.77 o 
   1   1   7     5753.50     6580.69     96.58 o 
   2   1   7      406.25      452.99     22.81 o 
   3   1   7       26.26       39.85      8.53 o 
   4   1   7       43.73       23.37      7.28 o 
   5   1   7      427.19      460.58     43.21 o 
   6   1   7       15.27       11.17      3.50 o 
   7   1   7     1225.28     1229.33     24.35 o 
   8   1   7       10.12        9.36      2.31 o 
   9   1   7      107.78      129.32      7.61 o 
  10   1   7       31.61       35.85      3.80 o 
 -15   2   7        0.38       -0.49      2.45 o 
 -14   2   7      305.11      303.39     13.37 o 
 -13   2   7       27.24       31.59      4.48 o 
 -12   2   7      168.58      162.01     19.90 o 
 -11   2   7      356.64      368.37     15.43 o 
 -10   2   7      716.28      749.69     42.33 o 
  -9   2   7       78.22       89.68     14.05 o 
  -8   2   7      182.69      194.64     19.02 o 
  -7   2   7      510.54      526.10     24.46 o 
  -6   2   7     1260.74     1467.19     38.32 o 
  -5   2   7      443.32      556.08     20.03 o 
  -4   2   7       65.25       79.43      5.08 o 
  -3   2   7      276.60      322.15     10.96 o 
  -2   2   7       45.23       58.92      7.18 o 
  -1   2   7      458.17      549.63     19.19 o 
   0   2   7     1068.99     1313.52     26.18 o 
   1   2   7     2626.14     2961.89     46.79 o 
   2   2   7      238.45      197.90     14.26 o 
   3   2   7      100.65       60.35     14.38 o 
   4   2   7       88.10       76.46     16.15 o 
   5   2   7     1593.24     1570.42     80.74 o 
   6   2   7       48.00       44.89      6.35 o 
   7   2   7      358.50      380.99     27.05 o 
   8   2   7       16.53       16.53      3.95 o 
   9   2   7      117.95      139.68      8.89 o 
  10   2   7        0.25        4.37      2.15 o 
 -15   3   7       21.95       23.28      6.27 o 
 -14   3   7        6.90        6.01      2.72 o 
 -13   3   7        1.04       -0.70      2.41 o 
 -12   3   7      516.56      516.11     20.21 o 
 -11   3   7      587.35      598.71     23.19 o 
 -10   3   7       97.09       97.23      8.25 o 
  -9   3   7      246.17      238.69     22.74 o 
  -8   3   7      292.25      324.26     24.59 o 
  -7   3   7      103.31      139.60     14.82 o 
  -6   3   7       86.35       85.26      8.63 o 
  -5   3   7     3042.32     3052.48     49.02 o 
  -4   3   7     2456.13     2887.18     41.96 o 
  -3   3   7      599.82      623.54     18.82 o 
  -2   3   7      483.38      488.33     16.76 o 
  -1   3   7       23.14       27.24      4.33 o 
   0   3   7       67.64       36.03      5.10 o 
   1   3   7        4.55        9.44      5.33 o 
   2   3   7      857.44      902.23     36.30 o 
   3   3   7      193.05      192.74     17.89 o 
   4   3   7      265.60      216.66     28.07 o 
   5   3   7        1.21        4.76      2.74 o 
   6   3   7     1119.94     1059.57     32.34 o 
   7   3   7      396.24      380.76     21.87 o 
   8   3   7       72.06       92.46      8.24 o 
   9   3   7       45.73       53.45      5.88 o 
 -14   4   7      182.47      178.01      8.17 o 
 -13   4   7       52.62       50.41      6.23 o 
 -12   4   7       70.53       74.08      7.77 o 
 -11   4   7      269.81      278.02     13.38 o 
 -10   4   7     2375.69     2421.54     45.26 o 
  -9   4   7      426.92      429.74     26.72 o 
  -8   4   7     2223.22     2233.32     89.48 o 
  -7   4   7      794.72      823.32     29.25 o 
  -6   4   7      268.24      335.78     17.90 o 
  -5   4   7       88.44      106.71      8.57 o 
  -4   4   7     5111.17     5728.60     56.03 o 
  -3   4   7     2619.24     2833.61     56.05 o 
  -2   4   7     1443.83     1477.66     33.94 o 
  -1   4   7      579.21      620.01     22.82 o 
   0   4   7      189.94      217.34     15.07 o 
   1   4   7      272.90      318.65     18.28 o 
   2   4   7      872.40      875.53     32.75 o 
   3   4   7      534.17      493.41     29.77 o 
   4   4   7     1327.55     1284.99     58.85 o 
   5   4   7      378.09      371.52     20.45 o 
   6   4   7      111.85      123.70     11.21 o 
   7   4   7      555.58      527.55     20.61 o 
   8   4   7        1.24        2.00      2.86 o 
   9   4   7       25.82       15.40      2.83 o 
 -14   5   7        0.86       -0.63      2.72 o 
 -13   5   7       31.79       36.60      5.23 o 
 -12   5   7       11.30       10.21      3.00 o 
 -11   5   7      164.28      161.43      9.90 o 
 -10   5   7        0.03       -1.85      2.69 o 
  -9   5   7      726.31      626.50     38.88 o 
  -8   5   7       82.28      101.86     12.63 o 
  -7   5   7       52.76       60.77      9.72 o 
  -6   5   7      148.26      215.12     16.12 o 
  -5   5   7       14.26        8.28      3.34 o 
  -4   5   7        5.05       -9.15      9.59 o 
  -3   5   7       92.13       97.62     10.62 o 
  -2   5   7       92.17       93.51      8.69 o 
  -1   5   7      108.73      132.84     10.08 o 
   0   5   7      736.76      763.92     25.51 o 
   1   5   7       45.36       42.43      8.75 o 
   2   5   7      975.70     1048.42     37.22 o 
   3   5   7       36.15       33.96      7.28 o 
   4   5   7        2.31       -4.06      9.16 o 
   5   5   7        9.79        7.22      4.31 o 
   6   5   7       28.89       28.54      6.55 o 
   7   5   7      249.47      265.96     14.59 o 
   8   5   7       26.29       25.75      4.68 o 
   9   5   7       29.39       34.78      4.41 o 
 -14   6   7      279.52      328.06     13.00 o 
 -13   6   7       26.58       32.29      4.40 o 
 -12   6   7      106.10       94.69      7.59 o 
 -11   6   7      217.40      188.69     10.64 o 
 -10   6   7       46.97       43.34      4.69 o 
  -9   6   7      557.44      521.12     17.80 o 
  -8   6   7      672.02      592.07     37.91 o 
  -7   6   7     3010.24     3026.38     82.87 o 
  -6   6   7     1209.59     1307.48     51.70 o 
  -5   6   7       25.75       18.97      5.47 o 
  -4   6   7      417.90      377.75     29.27 o 
  -3   6   7      126.12      107.67     11.36 o 
  -2   6   7     2663.86     2841.55     82.17 o 
  -1   6   7       26.49       16.91      3.24 o 
   0   6   7     3037.28     3175.71     63.94 o 
   1   6   7      610.75      625.42     33.42 o 
   2   6   7     2839.72     2727.08     74.31 o 
   3   6   7       26.49       25.75      6.44 o 
   4   6   7       13.80        9.59      3.48 o 
   5   6   7     2022.96     1999.02     42.93 o 
   6   6   7        1.66        0.92      6.80 o 
   7   6   7      975.11     1017.56     27.89 o 
   8   6   7        0.23        4.12      3.61 o 
   9   6   7      182.28      205.82      8.05 o 
 -13   7   7        1.08        5.30      2.64 o 
 -12   7   7       28.04       25.51      4.14 o 
 -11   7   7       62.16       62.59      5.38 o 
 -10   7   7       40.67       30.25      5.56 o 
  -9   7   7        4.13        0.61      2.40 o 
  -8   7   7      303.66      270.33     11.89 o 
  -7   7   7      691.45      687.86     40.67 o 
  -6   7   7     1257.73     1284.42     87.64 o 
  -5   7   7     1438.14     1509.69     56.58 o 
  -4   7   7      101.91       62.20     13.69 o 
  -3   7   7        5.64       -4.07      4.59 o 
  -2   7   7       20.63       25.82      6.14 o 
  -1   7   7      161.14      164.59     12.39 o 
   0   7   7     1023.91     1048.79     38.55 o 
   1   7   7        6.88       24.65      7.37 o 
   2   7   7      320.07      285.45     24.79 o 
   3   7   7        1.40        8.00      3.78 o 
   4   7   7      109.09      122.04      8.04 o 
   5   7   7       61.60       62.55     12.29 o 
   6   7   7      455.79      467.61     24.65 o 
   7   7   7      340.76      347.73     15.75 o 
   8   7   7       21.33       28.87      3.94 o 
 -13   8   7      115.18      113.90      6.52 o 
 -12   8   7       23.49       21.82      3.93 o 
 -11   8   7       31.12       35.53      4.87 o 
 -10   8   7      214.53      222.96     10.14 o 
  -9   8   7      851.23      834.32     23.83 o 
  -8   8   7        5.31        2.13      2.91 o 
  -7   8   7     1746.27     1690.80     30.73 o 
  -6   8   7      746.23      692.76     41.01 o 
  -5   8   7       75.38       53.40     15.07 o 
  -4   8   7      188.64      229.69     22.30 o 
  -3   8   7      218.52      165.86     17.05 o 
  -2   8   7      112.37       84.20     12.24 o 
  -1   8   7       47.17       33.51      6.95 o 
   0   8   7       62.00       66.21     10.46 o 
   1   8   7       22.87       24.59      9.08 o 
   2   8   7      188.07      176.50     15.04 o 
   3   8   7      131.93      145.37     10.00 o 
   4   8   7     1084.52     1056.95     38.28 o 
   5   8   7      106.86      107.77      9.67 o 
   6   8   7        2.57       -2.07      3.71 o 
   7   8   7       22.19       19.99      5.30 o 
   8   8   7       27.83       33.07      3.51 o 
 -12   9   7      159.24      172.90      7.27 o 
 -11   9   7      292.30      303.96     10.86 o 
 -10   9   7       23.26       14.66      2.40 o 
  -9   9   7       74.28       75.82      7.70 o 
  -8   9   7        7.94        5.61      2.97 o 
  -7   9   7      758.93      709.93     21.51 o 
  -6   9   7      467.29      427.35     14.84 o 
  -5   9   7     1318.29     1201.07     37.67 o 
  -4   9   7       55.52       72.81     16.72 o 
  -3   9   7       17.93       21.43      6.12 o 
  -2   9   7      205.28      189.25     18.76 o 
  -1   9   7      103.88       71.25     11.38 o 
   0   9   7       56.30       50.07      5.43 o 
   1   9   7        1.30        3.41      2.00 o 
   2   9   7       14.58       15.97      2.53 o 
   3   9   7       94.54       87.99      7.56 o 
   4   9   7       91.23      102.96     12.09 o 
   5   9   7        0.88        2.82      3.68 o 
   6   9   7        4.06        4.01      7.30 o 
   7   9   7      261.74      270.97     12.39 o 
 -12  10   7        5.46       15.21      4.28 o 
 -11  10   7       26.69       28.26      3.32 o 
 -10  10   7       50.77       57.16      5.51 o 
  -9  10   7      115.50      129.34      9.62 o 
  -8  10   7      142.11      141.88     10.39 o 
  -7  10   7        0.34        1.21      2.65 o 
  -6  10   7      114.51      100.73      7.62 o 
  -5  10   7      150.48      172.00     10.57 o 
  -4  10   7        6.59        5.66      2.10 o 
  -3  10   7       72.52       71.31     11.14 o 
  -2  10   7      118.83      102.74      9.86 o 
  -1  10   7      659.70      627.07     30.79 o 
   0  10   7        1.99        2.32      2.93 o 
   1  10   7        1.47        2.26      2.65 o 
   2  10   7      401.83      394.87     13.72 o 
   3  10   7        3.78        3.99      2.80 o 
   4  10   7      228.74      267.65     14.77 o 
   5  10   7       20.07       15.83      6.95 o 
   6  10   7        0.27        3.14      2.99 o 
   7  10   7        6.26        6.62      2.42 o 
 -11  11   7       96.08      104.45      7.16 o 
 -10  11   7       76.04       87.59      8.72 o 
  -9  11   7      206.22      225.59     12.82 o 
  -8  11   7       21.68       14.98      3.88 o 
  -7  11   7        2.60       -0.63      2.96 o 
  -6  11   7       30.40       27.62      4.19 o 
  -5  11   7      362.81      393.49     14.67 o 
  -4  11   7       61.36       55.79      5.66 o 
  -3  11   7       20.02       20.83      3.91 o 
  -2  11   7        2.09        3.34      4.62 o 
  -1  11   7      374.54      329.36     14.24 o 
   0  11   7      474.51      442.19     22.33 o 
   1  11   7        3.88        1.40      2.61 o 
   2  11   7      201.78      201.31      9.75 o 
   3  11   7      118.84      132.12      7.68 o 
   4  11   7        1.24        0.07      2.79 o 
   5  11   7      194.06      204.02     14.21 o 
   6  11   7        5.28        7.16      2.59 o 
 -10  12   7       98.50      101.50      8.49 o 
  -9  12   7      100.29       98.93      9.22 o 
  -8  12   7      101.35      107.28     10.03 o 
  -7  12   7        7.43        5.09      2.81 o 
  -6  12   7       38.74       37.86      4.69 o 
  -5  12   7       55.73       47.66      5.30 o 
  -4  12   7       17.65       16.70      3.18 o 
  -3  12   7        1.90        2.35      3.34 o 
  -2  12   7       35.43       31.59      4.61 o 
  -1  12   7        9.26        7.61      5.11 o 
   0  12   7       58.93       54.17      6.65 o 
   1  12   7        3.22        2.57      2.94 o 
   2  12   7       43.15       44.52      4.58 o 
   3  12   7      196.38      196.93      8.98 o 
   4  12   7        5.53        2.72      2.23 o 
   5  12   7       56.25       56.66      5.47 o 
  -9  13   7       19.09       22.84      4.38 o 
  -8  13   7        4.68        7.67      3.74 o 
  -7  13   7        1.06       -0.86      2.51 o 
  -6  13   7       40.57       38.88      5.25 o 
  -5  13   7      190.17      205.45     10.05 o 
  -4  13   7       73.77       85.78      6.79 o 
  -3  13   7       11.86       10.65      3.36 o 
  -2  13   7       16.16       17.66      3.48 o 
  -1  13   7       79.11       65.13      5.36 o 
   0  13   7      195.04      212.53     12.22 o 
   1  13   7       54.17       46.74      5.71 o 
   2  13   7      175.79      181.45     10.39 o 
   3  13   7       80.73       88.51      7.04 o 
   4  13   7       68.08       62.96      5.26 o 
  -8  14   7       74.94       70.71      7.16 o 
  -7  14   7       20.50       24.74      4.35 o 
  -6  14   7      114.55      112.35      7.58 o 
  -5  14   7        2.90        8.20      2.82 o 
  -4  14   7        1.97        1.78      2.14 o 
  -3  14   7       36.14       42.71      6.02 o 
  -2  14   7       45.85       42.22      4.62 o 
  -1  14   7        8.18        8.74      3.04 o 
   0  14   7        0.62       -1.70      1.82 o 
   1  14   7       29.04       28.52      3.28 o 
   2  14   7       42.48       41.40      4.74 o 
  -5  15   7        3.21        4.80      2.58 o 
  -4  15   7        2.86        6.04      2.68 o 
  -3  15   7       36.19       38.24      3.84 o 
  -2  15   7        3.48        4.41      1.80 o 
  -1  15   7       24.69       30.56      3.47 o 
   0  15   7       30.95       24.45      3.04 o 
 -15   0   8        6.80        5.41      2.58 o 
 -14   0   8        2.14       -3.83      5.54 o 
 -13   0   8      697.83      727.22     35.87 o 
 -12   0   8       21.43       26.60      9.48 o 
 -11   0   8     2045.98     1943.99     58.54 o 
 -10   0   8       56.02      108.04     27.65 o 
  -9   0   8      734.51      684.75     63.76 o 
  -8   0   8      974.99      914.67     70.00 o 
  -7   0   8      449.56      613.47     30.28 o 
  -6   0   8       84.52      234.58     18.10 o 
  -5   0   8     3828.18     4348.92     76.62 o 
  -4   0   8      118.85      154.55     15.08 o 
  -3   0   8     1192.13     1083.75     35.56 o 
  -2   0   8      763.53      889.99     41.24 o 
  -1   0   8     2495.43     2241.43     67.78 o 
   0   0   8     3885.78     4318.28     97.02 o 
   1   0   8      717.37      895.88     89.95 o 
   2   0   8        2.35       -8.28      8.28 o 
   3   0   8      103.18       56.81     17.27 o 
   4   0   8      243.51      245.84     44.86 o 
   5   0   8      137.49      138.33     16.85 o 
   6   0   8      593.90      616.00     26.28 o 
   7   0   8      116.74      106.12     11.03 o 
   8   0   8      285.53      382.83     30.98 o 
   9   0   8       71.98       71.12      8.25 o 
 -15   1   8       24.22       24.45      3.02 o 
 -14   1   8        4.77       -2.97      3.06 o 
 -13   1   8      160.93      147.76     10.81 o 
 -12   1   8      315.91      291.24     15.54 o 
 -11   1   8      110.94      113.37     10.21 o 
 -10   1   8      240.09      230.31     27.51 o 
  -9   1   8       15.77       25.59     15.14 o 
  -8   1   8       40.92       64.01     13.77 o 
  -7   1   8       36.18       44.12      7.26 o 
  -6   1   8      667.51      734.40     24.39 o 
  -5   1   8      634.23      766.45     25.05 o 
  -4   1   8       94.39       95.52      7.12 o 
  -3   1   8      616.27      608.46     23.99 o 
  -2   1   8     1079.06     1197.85     34.14 o 
  -1   1   8      482.33      585.03     24.22 o 
   0   1   8        0.91        2.71      3.23 o 
   1   1   8       15.41       -0.70      3.77 o 
   2   1   8       32.15       36.36      8.84 o 
   3   1   8       58.69       59.70     14.45 o 
   4   1   8      501.63      503.36     45.26 o 
   5   1   8       97.98      101.53      9.26 o 
   6   1   8        4.73        2.74      3.83 o 
   7   1   8       63.78       64.62      7.26 o 
   8   1   8       21.87       21.50      5.50 o 
   9   1   8       83.95       94.89      8.46 o 
 -15   2   8        7.10       12.42      2.67 o 
 -14   2   8       11.56       11.18      2.73 o 
 -13   2   8      318.22      334.14     13.77 o 
 -12   2   8      133.51      130.41     10.43 o 
 -11   2   8      223.15      229.40     12.24 o 
 -10   2   8      447.57      495.85     40.91 o 
  -9   2   8      325.38      349.56     31.76 o 
  -8   2   8      314.51      254.35     18.57 o 
  -7   2   8      221.81      212.58     14.27 o 
  -6   2   8     1160.18     1161.23     41.59 o 
  -5   2   8      128.38      119.97      9.28 o 
  -4   2   8      780.00      867.18     21.89 o 
  -3   2   8     2439.11     2468.99     49.49 o 
  -2   2   8     1032.65     1026.01     31.74 o 
  -1   2   8       30.06        4.98      4.70 o 
   0   2   8     2765.64     2981.59     46.72 o 
   1   2   8     1105.74     1230.69     35.64 o 
   2   2   8       29.38       33.34      6.71 o 
   3   2   8     1254.49     1154.62     61.38 o 
   4   2   8     4667.50     4426.18    166.64 o 
   5   2   8       26.03       26.68      4.74 o 
   6   2   8      577.15      562.80     25.93 o 
   7   2   8      195.08      203.44     15.49 o 
   8   2   8       33.55       38.83      6.51 o 
   9   2   8       42.17       52.77      5.90 o 
 -15   3   8       21.23       21.71      2.92 o 
 -14   3   8        0.42       -2.01      2.11 o 
 -13   3   8      161.57      162.08     11.12 o 
 -12   3   8       85.53       92.09     10.96 o 
 -11   3   8      163.54      156.76     11.95 o 
 -10   3   8      475.68      472.97     18.25 o 
  -9   3   8        2.23        1.72      3.98 o 
  -8   3   8      927.57      958.71     38.44 o 
  -7   3   8     2148.60     2232.92     69.31 o 
  -6   3   8      210.40      154.13     11.94 o 
  -5   3   8     1769.33     1861.11     39.31 o 
  -4   3   8      792.26      892.31     24.17 o 
  -3   3   8      538.73      488.83     22.72 o 
  -2   3   8     1567.21     1747.59     37.75 o 
  -1   3   8        0.63        5.32      2.58 o 
   0   3   8     1070.67     1197.11     38.86 o 
   1   3   8     1926.64     1824.33     45.12 o 
   2   3   8      253.95      231.28     17.28 o 
   3   3   8       87.25       99.41     23.91 o 
   4   3   8        0.63       -5.63      5.64 o 
   5   3   8     1427.49     1439.26     37.78 o 
   6   3   8      101.64       86.73      8.35 o 
   7   3   8       24.08       28.99      4.96 o 
   8   3   8       10.31        7.55      2.71 o 
   9   3   8        5.32        4.09      2.52 o 
 -14   4   8       23.07       30.46      3.51 o 
 -13   4   8      158.86      162.71      9.38 o 
 -12   4   8       12.60       11.74      4.08 o 
 -11   4   8      455.31      483.12     17.60 o 
 -10   4   8       83.29       91.98      9.26 o 
  -9   4   8        4.20        4.96      5.42 o 
  -8   4   8      255.59      241.75     19.22 o 
  -7   4   8      315.20      363.79     22.47 o 
  -6   4   8        1.12       -2.57      3.14 o 
  -5   4   8       32.37       35.86      6.41 o 
  -4   4   8      479.11      510.29     22.60 o 
  -3   4   8      187.77      214.14     13.22 o 
  -2   4   8       14.78        8.22      3.96 o 
  -1   4   8      100.63       84.54     11.60 o 
   0   4   8      147.74      167.26     15.53 o 
   1   4   8      118.71      106.91     12.70 o 
   2   4   8       21.10        6.48      7.63 o 
   3   4   8      135.46      143.92     14.81 o 
   4   4   8       33.22       36.62      8.09 o 
   5   4   8     1202.46     1167.20     34.29 o 
   6   4   8        5.75        5.70      3.20 o 
   7   4   8       81.29       86.68      8.35 o 
   8   4   8       30.84       31.02      3.65 o 
   9   4   8        6.94        8.52      4.40 o 
 -14   5   8        2.86        4.90      2.54 o 
 -13   5   8      125.87      150.23     10.19 o 
 -12   5   8      143.47      148.38      9.43 o 
 -11   5   8       44.40       42.49      5.18 o 
 -10   5   8      741.56      726.90     28.56 o 
  -9   5   8        1.39       -3.16      3.81 o 
  -8   5   8       64.65       68.25     12.27 o 
  -7   5   8       55.19       39.83     10.22 o 
  -6   5   8      617.84      583.01     27.26 o 
  -5   5   8      422.42      402.14     26.19 o 
  -4   5   8       12.25       10.32      4.57 o 
  -3   5   8      813.71      859.39     28.72 o 
  -2   5   8       18.77       14.72      3.93 o 
  -1   5   8      142.91      102.35      9.55 o 
   0   5   8     1777.00     1818.03     47.27 o 
   1   5   8     2085.30     2030.84     60.24 o 
   2   5   8      850.03      855.74     41.09 o 
   3   5   8       11.90        5.08      6.79 o 
   4   5   8       12.67        4.51     12.01 o 
   5   5   8       89.70       93.69     11.35 o 
   6   5   8      103.04      105.52     11.32 o 
   7   5   8        1.92        1.56      1.76 o 
   8   5   8      372.96      409.80     12.84 o 
 -14   6   8        9.36        5.35      2.55 o 
 -13   6   8        8.70        8.00      2.69 o 
 -12   6   8       13.73       10.65      3.03 o 
 -11   6   8      299.07      291.22     13.07 o 
 -10   6   8       28.50       35.03      7.53 o 
  -9   6   8      389.52      393.17     16.33 o 
  -8   6   8      131.08      121.33     21.85 o 
  -7   6   8      272.61      288.93     25.30 o 
  -6   6   8        3.18        3.79      4.98 o 
  -5   6   8       10.09       12.85      6.12 o 
  -4   6   8      281.44      278.87     22.63 o 
  -3   6   8      529.87      585.83     22.43 o 
  -2   6   8       83.45       84.81     10.51 o 
  -1   6   8       97.56       92.13      9.53 o 
   0   6   8      495.82      515.33     26.57 o 
   1   6   8        5.71        2.90     10.43 o 
   2   6   8       48.45       52.80     10.96 o 
   3   6   8      548.07      525.28     21.39 o 
   4   6   8     1257.06     1255.83     36.12 o 
   5   6   8        2.92        4.75      3.50 o 
   6   6   8       14.45       12.17      3.75 o 
   7   6   8        6.52        9.81      2.62 o 
   8   6   8        4.42        3.97      1.79 o 
 -14   7   8       29.09       39.98      3.56 o 
 -13   7   8      161.32      201.99      9.53 o 
 -12   7   8       32.50       37.01      4.88 o 
 -11   7   8       42.08       39.86      4.55 o 
 -10   7   8       20.71       19.17      3.64 o 
  -9   7   8      377.06      366.74     19.76 o 
  -8   7   8        1.51        5.97      6.95 o 
  -7   7   8       43.50       39.12     10.38 o 
  -6   7   8       12.31       36.30     26.59 o 
  -5   7   8     1328.82     1202.95     54.36 o 
  -4   7   8      517.60      485.76     50.16 o 
  -3   7   8      108.88       95.75     15.10 o 
  -2   7   8      452.28      450.55     23.49 o 
  -1   7   8     2201.93     2309.84     66.14 o 
   0   7   8        1.81        0.04      8.00 o 
   1   7   8     1334.12     1271.65     45.48 o 
   2   7   8      236.48      244.05     12.51 o 
   3   7   8      161.21      151.99      9.76 o 
   4   7   8       48.29       61.40      9.29 o 
   5   7   8       81.21      102.65     11.70 o 
   6   7   8       72.99       71.55      7.66 o 
   7   7   8       15.56       17.51      3.12 o 
   8   7   8      191.04      222.85      8.25 o 
 -13   8   8      196.17      225.88      9.15 o 
 -12   8   8       19.10       14.80      4.26 o 
 -11   8   8      518.68      533.36     17.04 o 
 -10   8   8        0.28        1.08      2.31 o 
  -9   8   8       40.84       35.11      6.12 o 
  -8   8   8        0.50        4.69      5.49 o 
  -7   8   8        0.36        3.90      2.76 o 
  -6   8   8      209.25      193.48     27.91 o 
  -5   8   8      849.13      739.71     64.38 o 
  -4   8   8       59.61       37.88      9.00 o 
  -3   8   8       27.28       25.32     10.57 o 
  -2   8   8      233.34      264.63     21.39 o 
  -1   8   8        5.62        7.48      4.97 o 
   0   8   8        8.21       -2.03     10.55 o 
   1   8   8      277.25      276.42     11.14 o 
   2   8   8       59.72       55.06      6.01 o 
   3   8   8       65.03       69.05      7.92 o 
   4   8   8      237.01      237.25     17.41 o 
   5   8   8      225.12      209.34     15.71 o 
   6   8   8       34.69       42.21      5.89 o 
   7   8   8        6.52        9.11      2.44 o 
 -12   9   8      107.29      115.60      6.83 o 
 -11   9   8      154.50      151.82      8.72 o 
 -10   9   8      294.83      307.86     12.99 o 
  -9   9   8      184.42      180.58     14.24 o 
  -8   9   8      223.42      218.38     12.78 o 
  -7   9   8      371.94      345.73     15.90 o 
  -6   9   8      624.21      580.22     20.26 o 
  -5   9   8      443.07      429.85     18.90 o 
  -4   9   8      131.10      113.27      6.84 o 
  -3   9   8      255.75      251.45     14.70 o 
  -2   9   8      203.51      194.65     12.34 o 
  -1   9   8       71.61       84.63      6.47 o 
   0   9   8       70.95       71.80      5.52 o 
   1   9   8       15.38       13.53      2.83 o 
   2   9   8       61.74       72.09      7.47 o 
   3   9   8        4.19       -0.97      3.05 o 
   4   9   8       18.26       19.43      6.27 o 
   5   9   8      142.93      144.14     10.58 o 
   6   9   8      143.22      160.76     19.99 o 
   7   9   8      170.94      181.51      8.95 o 
 -12  10   8        9.66       11.48      2.30 o 
 -11  10   8       22.63       33.34      4.64 o 
 -10  10   8        0.04       -2.31      2.40 o 
  -9  10   8        0.94       -0.72      3.46 o 
  -8  10   8      167.02      168.60     11.34 o 
  -7  10   8      479.12      484.44     18.94 o 
  -6  10   8      412.14      401.15     14.45 o 
  -5  10   8       31.59       26.01      3.66 o 
  -4  10   8        2.62        6.83      2.39 o 
  -3  10   8       61.70       63.94      5.73 o 
  -2  10   8       26.20       20.94      4.58 o 
  -1  10   8       99.53      110.25      8.01 o 
   0  10   8        9.62        5.80      5.47 o 
   1  10   8      104.58      103.18      6.47 o 
   2  10   8      168.83      167.25      8.81 o 
   3  10   8      570.43      630.96     19.00 o 
   4  10   8     1120.68     1170.81     30.06 o 
   5  10   8       24.61       27.66      3.92 o 
   6  10   8       92.70       97.15      7.02 o 
 -11  11   8        1.82        3.48      2.05 o 
 -10  11   8       25.93       15.07      5.37 o 
  -9  11   8       12.12       13.50      3.08 o 
  -8  11   8      136.87      137.87      9.81 o 
  -7  11   8       59.50       73.24      7.41 o 
  -6  11   8      168.41      165.56      9.54 o 
  -5  11   8      213.34      207.16      9.31 o 
  -4  11   8        0.29       -0.60      2.35 o 
  -3  11   8        0.70        4.94      2.76 o 
  -2  11   8       43.24       42.27      4.92 o 
  -1  11   8       73.08       69.62      7.59 o 
   0  11   8       38.75       42.06      5.00 o 
   1  11   8        0.38        2.18      2.39 o 
   2  11   8      165.98      182.38      8.20 o 
   3  11   8        7.20        6.63      3.92 o 
   4  11   8        0.89       -1.33      2.68 o 
   5  11   8       58.97       64.39      6.08 o 
 -10  12   8       55.54       58.17      6.43 o 
  -9  12   8        0.06       -0.23      2.25 o 
  -8  12   8       15.08       12.48      4.31 o 
  -7  12   8       43.18       56.67      6.23 o 
  -6  12   8      278.49      299.65     17.12 o 
  -5  12   8       39.62       42.28      4.24 o 
  -4  12   8       26.13       22.13      4.23 o 
  -3  12   8      107.51      101.63      7.49 o 
  -2  12   8        2.85        0.36      1.92 o 
  -1  12   8      263.92      262.72     12.09 o 
   0  12   8       88.42      101.61      8.64 o 
   1  12   8        1.89        0.92      1.98 o 
   2  12   8        0.10       -0.43      1.93 o 
   3  12   8       41.88       48.43      4.68 o 
   4  12   8      187.94      193.08     14.84 o 
  -9  13   8       26.99       31.28      4.65 o 
  -8  13   8       13.26       10.49      3.34 o 
  -7  13   8        5.65        8.78      2.82 o 
  -6  13   8        0.10       -1.40      2.97 o 
  -5  13   8        4.77        2.45      2.13 o 
  -4  13   8        4.04        4.88      2.35 o 
  -3  13   8      198.36      188.62      9.49 o 
  -2  13   8       11.24       11.46      2.63 o 
  -1  13   8       10.73        7.64      2.26 o 
   0  13   8        0.05        1.52      2.07 o 
   1  13   8        8.31        6.53      2.26 o 
   2  13   8        9.04       10.43      4.00 o 
   3  13   8      208.62      229.24      9.90 o 
  -7  14   8       22.69       13.78      3.37 o 
  -6  14   8      116.01      120.33      6.25 o 
  -5  14   8        1.09        1.41      2.81 o 
  -4  14   8        0.00        2.39      2.02 o 
  -3  14   8        0.21        1.71      2.24 o 
  -2  14   8       13.03        9.50      2.74 o 
  -1  14   8       84.25       93.64      6.21 o 
   0  14   8       24.74       23.10      3.09 o 
   1  14   8       16.48       20.28      3.54 o 
  -4  15   8       63.93       64.16      7.24 o 
  -3  15   8        7.07        8.88      1.89 o 
  -2  15   8        0.03       -1.63      1.63 o 
 -15   1   9       55.64       62.69      4.74 o 
 -14   1   9      214.44      225.59     11.20 o 
 -13   1   9       12.99       11.78      3.26 o 
 -12   1   9       63.19       55.82      6.87 o 
 -11   1   9        1.26        2.02      3.79 o 
 -10   1   9     1151.95     1096.22     60.41 o 
  -9   1   9     2100.87     2069.45    107.17 o 
  -8   1   9      493.34      480.29     25.53 o 
  -7   1   9      270.89      219.33     16.65 o 
  -6   1   9      445.88      474.90     21.61 o 
  -5   1   9     2800.51     2956.54     52.84 o 
  -4   1   9     1906.79     1963.27     49.05 o 
  -3   1   9      500.97      474.28     22.68 o 
  -2   1   9     1296.60     1207.48     37.21 o 
  -1   1   9      800.17      872.62     32.10 o 
   0   1   9        0.95        6.33      3.38 o 
   1   1   9      136.76      100.81     11.69 o 
   2   1   9      767.61      771.75     39.27 o 
   3   1   9      586.80      491.18     34.48 o 
   4   1   9        5.39        8.64      3.26 o 
   5   1   9        1.17       -7.89      7.89 o 
   6   1   9      181.12      181.26     12.02 o 
   7   1   9      235.56      264.40     13.61 o 
   8   1   9       43.20       49.00      5.93 o 
 -15   2   9        0.60        1.87      1.39 o 
 -14   2   9       11.80        8.11      3.04 o 
 -13   2   9       64.28       75.10     11.48 o 
 -12   2   9        9.68        9.85      3.48 o 
 -11   2   9      958.76      937.86     28.94 o 
 -10   2   9       75.06       77.44     10.58 o 
  -9   2   9       19.63       28.37      9.15 o 
  -8   2   9        0.40        4.13      3.52 o 
  -7   2   9      225.95      220.95     16.64 o 
  -6   2   9      175.77      147.38     11.15 o 
  -5   2   9     1007.62     1078.77     29.25 o 
  -4   2   9       35.93       63.03      8.53 o 
  -3   2   9      182.93      182.99     14.45 o 
  -2   2   9     3317.84     3497.29     74.36 o 
  -1   2   9      370.75      410.21     22.13 o 
   0   2   9      269.38      247.01     20.90 o 
   1   2   9       31.80       24.39      6.18 o 
   2   2   9       85.52       72.47     18.97 o 
   3   2   9       81.93       76.49     16.62 o 
   4   2   9       20.20        3.82      3.99 o 
   5   2   9      797.03      816.75     24.76 o 
   6   2   9       44.29       34.88      6.76 o 
   7   2   9       57.92       69.49      6.17 o 
   8   2   9        9.85       20.51      4.16 o 
 -15   3   9        0.55        0.46      1.67 o 
 -14   3   9        2.00        2.66      1.94 o 
 -13   3   9       19.00       15.37      4.94 o 
 -12   3   9       10.39        2.21      3.88 o 
 -11   3   9      716.55      699.35     24.96 o 
 -10   3   9      633.09      642.06     23.25 o 
  -9   3   9     2501.81     2576.46     65.62 o 
  -8   3   9      174.52      170.32     16.16 o 
  -7   3   9     1008.36     1069.72     34.52 o 
  -6   3   9      232.55      267.04     16.43 o 
  -5   3   9       86.82      108.62     10.11 o 
  -4   3   9     2452.72     2401.35     53.92 o 
  -3   3   9       65.61       66.61     10.23 o 
  -2   3   9     5731.54     5815.16     93.99 o 
  -1   3   9      200.25      219.65     16.71 o 
   0   3   9       78.78       68.40     11.84 o 
   1   3   9        4.44        5.41      5.89 o 
   2   3   9      224.38      192.38     27.53 o 
   3   3   9        8.73       18.27      6.14 o 
   4   3   9       35.62       31.89      5.23 o 
   5   3   9      777.26      728.14     41.44 o 
   6   3   9       33.51       35.68      5.59 o 
   7   3   9      156.31      163.63      9.33 o 
   8   3   9        6.58        4.63      2.54 o 
 -15   4   9       14.19       10.93      2.01 o 
 -14   4   9        0.75        0.98      1.98 o 
 -13   4   9      238.07      243.74     11.41 o 
 -12   4   9       13.31       12.73      3.99 o 
 -11   4   9      508.51      526.37     23.19 o 
 -10   4   9       97.89       80.06      8.45 o 
  -9   4   9       21.65       21.54      8.77 o 
  -8   4   9       25.54       63.78      9.78 o 
  -7   4   9     1857.91     2007.35     53.26 o 
  -6   4   9       19.52       63.36      8.34 o 
  -5   4   9     1119.10      950.86     41.70 o 
  -4   4   9     1036.11      956.70     38.86 o 
  -3   4   9       18.34       17.82      5.71 o 
  -2   4   9     1143.46     1155.85     44.24 o 
  -1   4   9      150.64      194.54     19.51 o 
   0   4   9     1385.31     1365.44     46.73 o 
   1   4   9       67.21      100.15     13.24 o 
   2   4   9       93.18       55.05     12.33 o 
   3   4   9      229.45      221.79     10.30 o 
   4   4   9     1313.29     1248.15     38.59 o 
   5   4   9      126.51      138.45      8.42 o 
   6   4   9        2.62        3.70      1.88 o 
   7   4   9       35.41       29.53      3.54 o 
   8   4   9        0.62        0.92      1.58 o 
 -14   5   9        4.27        6.43      2.00 o 
 -13   5   9      145.64      146.08      8.68 o 
 -12   5   9        0.30       -2.16      2.55 o 
 -11   5   9       33.27       25.99      5.36 o 
 -10   5   9      132.95      120.59      8.15 o 
  -9   5   9     1626.97     1609.32     34.92 o 
  -8   5   9      131.36      123.70     16.03 o 
  -7   5   9      687.71      670.46     36.11 o 
  -6   5   9       47.12       56.41     11.99 o 
  -5   5   9      145.28      127.30     13.25 o 
  -4   5   9       80.62       77.07     11.27 o 
  -3   5   9       11.81       11.74      5.93 o 
  -2   5   9      120.95      143.54     13.81 o 
  -1   5   9       80.18      104.04     13.65 o 
   0   5   9       29.08       20.46      7.81 o 
   1   5   9      357.10      375.50     26.97 o 
   2   5   9      158.33      121.00     15.33 o 
   3   5   9        0.35       -2.92      4.50 o 
   4   5   9      574.01      544.53     21.74 o 
   5   5   9       14.50       13.66      5.52 o 
   6   5   9       69.77       54.34      4.53 o 
   7   5   9        0.27        1.35      1.82 o 
   8   5   9       20.89       14.51      5.47 o 
 -14   6   9        0.71        2.43      1.75 o 
 -13   6   9        8.40        5.45      2.45 o 
 -12   6   9       41.36       37.31      7.20 o 
 -11   6   9      542.69      561.43     20.96 o 
 -10   6   9      139.12      131.68     11.29 o 
  -9   6   9       47.16       63.04      8.31 o 
  -8   6   9       41.78       36.20     10.96 o 
  -7   6   9     1660.69     1485.48    128.11 o 
  -6   6   9      104.68      103.02     15.28 o 
  -5   6   9     1638.26     1685.71     63.96 o 
  -4   6   9      142.43      113.46     12.49 o 
  -3   6   9       52.61       42.85      7.57 o 
  -2   6   9     1076.18     1158.53     37.44 o 
  -1   6   9      394.14      388.45     28.03 o 
   0   6   9       43.14       35.63      8.74 o 
   1   6   9      753.78      712.70     38.38 o 
   2   6   9      548.33      516.77     21.06 o 
   3   6   9      551.35      570.87     22.68 o 
   4   6   9       72.46       71.48      8.04 o 
   5   6   9      222.91      219.75     13.54 o 
   6   6   9       14.03       10.88      2.71 o 
   7   6   9      103.87      108.78      7.93 o 
 -14   7   9       26.16       18.56      3.28 o 
 -13   7   9        4.36        1.72      3.87 o 
 -12   7   9        4.27        4.12      3.46 o 
 -11   7   9       13.06       11.11      3.56 o 
 -10   7   9      199.51      187.01     10.48 o 
  -9   7   9       18.05       28.37      5.74 o 
  -8   7   9        5.42       -0.36      3.24 o 
  -7   7   9       59.48       42.35      7.40 o 
  -6   7   9      267.07      230.80     28.75 o 
  -5   7   9        3.96        7.94      6.98 o 
  -4   7   9       90.98       93.18     11.80 o 
  -3   7   9       79.36       64.36     11.59 o 
  -2   7   9        0.87        9.81      5.21 o 
  -1   7   9      451.19      466.09     29.40 o 
   0   7   9      111.40      107.36     17.21 o 
   1   7   9      198.82      173.81      8.33 o 
   2   7   9      224.23      200.09     13.27 o 
   3   7   9      349.97      350.89     17.26 o 
   4   7   9      211.91      208.47     11.19 o 
   5   7   9       79.18       91.15      8.64 o 
   6   7   9        6.34        2.79      2.01 o 
   7   7   9       13.40       10.59      2.25 o 
 -13   8   9      293.98      326.20     13.16 o 
 -12   8   9       38.85       36.84      5.53 o 
 -11   8   9      176.72      177.21      9.85 o 
 -10   8   9        1.03        2.37      2.83 o 
  -9   8   9      172.16      179.12     14.18 o 
  -8   8   9      140.80      151.79     10.51 o 
  -7   8   9      193.22      202.70     10.00 o 
  -6   8   9       72.75       67.21      5.84 o 
  -5   8   9      244.41      239.21     25.79 o 
  -4   8   9      110.65       84.87     11.79 o 
  -3   8   9       63.52       36.71      9.64 o 
  -2   8   9      246.80      211.66     23.67 o 
  -1   8   9       33.39       29.94      4.08 o 
   0   8   9      867.59      848.09     18.79 o 
   1   8   9        0.96       -2.92      2.92 o 
   2   8   9       89.84       87.09      7.63 o 
   3   8   9        9.08        7.42      3.55 o 
   4   8   9        4.39        4.62      2.66 o 
   5   8   9      281.93      308.46     14.91 o 
   6   8   9        7.68        8.36      2.30 o 
 -12   9   9        6.37        3.57      1.77 o 
 -11   9   9       12.89       11.77      3.35 o 
 -10   9   9       19.95        9.71      3.10 o 
  -9   9   9      294.50      302.45     18.31 o 
  -8   9   9       13.81       10.61      2.99 o 
  -7   9   9       19.94       13.33      4.38 o 
  -6   9   9        5.48        8.21      3.04 o 
  -5   9   9      152.72      148.07      8.74 o 
  -4   9   9       45.63       57.22      5.27 o 
  -3   9   9        0.82        2.95      3.95 o 
  -2   9   9      787.99      737.97     25.53 o 
  -1   9   9      324.96      338.40     12.39 o 
   0   9   9       46.14       37.38      5.19 o 
   1   9   9       16.00       11.33      2.39 o 
   2   9   9     1745.89     1812.65     37.89 o 
   3   9   9        7.84       11.28      3.73 o 
   4   9   9       33.54       40.34      5.77 o 
   5   9   9      158.95      158.50     13.26 o 
   6   9   9       12.71       15.60      3.36 o 
 -12  10   9       24.48       27.28      3.41 o 
 -11  10   9      237.48      251.16     11.54 o 
 -10  10   9       36.85       36.52      5.20 o 
  -9  10   9      103.75       95.23     10.24 o 
  -8  10   9      207.39      219.04     12.56 o 
  -7  10   9        3.59        2.53      2.74 o 
  -6  10   9      183.06      185.74     11.63 o 
  -5  10   9        7.90       13.53      3.54 o 
  -4  10   9        0.03        3.54      2.29 o 
  -3  10   9       62.67       75.93      6.56 o 
  -2  10   9       31.43       28.80      4.52 o 
  -1  10   9       14.61       15.80      3.21 o 
   0  10   9       22.58       18.74      3.56 o 
   1  10   9      174.42      183.84     10.36 o 
   2  10   9      375.28      396.35     17.16 o 
   3  10   9       62.66       65.32      7.22 o 
   4  10   9        1.43        2.94      2.92 o 
   5  10   9      114.18      140.32      8.69 o 
 -11  11   9       13.07       13.62      2.56 o 
 -10  11   9       14.38       11.93      2.90 o 
  -9  11   9      444.93      432.00     20.88 o 
  -8  11   9        7.06        9.97      2.91 o 
  -7  11   9       86.30       82.23      9.25 o 
  -6  11   9        0.03       -0.83      2.93 o 
  -5  11   9       36.32       37.64      4.18 o 
  -4  11   9      191.09      191.81      9.87 o 
  -3  11   9       33.95       39.94      6.37 o 
  -2  11   9      210.60      209.10     13.75 o 
  -1  11   9       17.54       16.92      3.34 o 
   0  11   9       63.46       64.07      5.36 o 
   1  11   9        1.65        1.46      2.77 o 
   2  11   9      362.25      375.66     13.81 o 
   3  11   9      348.80      381.46     15.60 o 
   4  11   9        0.52        5.12      2.58 o 
 -10  12   9        5.24        2.23      1.87 o 
  -9  12   9        5.77        3.72      2.17 o 
  -8  12   9        7.28        3.50      2.79 o 
  -7  12   9        4.60        4.81      2.61 o 
  -6  12   9       75.48       75.47      6.00 o 
  -5  12   9        4.42        3.82      1.98 o 
  -4  12   9        9.57        5.71      3.82 o 
  -3  12   9      176.91      175.17     11.07 o 
  -2  12   9        7.27        7.20      2.36 o 
  -1  12   9       10.02        9.69      2.74 o 
   0  12   9       52.05       53.97      5.31 o 
   1  12   9       39.57       43.92      4.53 o 
   2  12   9       57.64       55.59      7.31 o 
   3  12   9       45.45       50.15      4.22 o 
  -9  13   9       36.82       40.74      5.11 o 
  -8  13   9       33.67       38.31      4.30 o 
  -7  13   9       12.67       12.01      3.19 o 
  -6  13   9        0.20        0.33      2.27 o 
  -5  13   9       25.83       29.73      2.88 o 
  -4  13   9      188.24      210.43      9.71 o 
  -3  13   9       21.03       28.28      4.60 o 
  -2  13   9      281.44      310.85     11.90 o 
  -1  13   9        1.86        4.88      2.41 o 
   0  13   9       67.32       73.15      5.69 o 
   1  13   9        1.05        3.85      2.89 o 
   2  13   9      134.80      139.60      7.65 o 
  -7  14   9        1.18        0.51      1.41 o 
  -6  14   9        0.83        4.81      1.85 o 
  -5  14   9        8.62       10.95      3.69 o 
  -4  14   9        0.09       -1.85      1.85 o 
  -3  14   9       44.61       39.78      3.99 o 
  -2  14   9      155.48      161.60      7.75 o 
  -1  14   9        5.75        6.67      1.95 o 
   0  14   9       52.03       59.94      4.43 o 
 -15   0  10       34.34       47.76      5.96 o 
 -14   0  10      153.92      178.56     19.43 o 
 -13   0  10      393.95      367.36     20.36 o 
 -12   0  10       20.65       14.76      4.31 o 
 -11   0  10      855.99      850.02     28.11 o 
 -10   0  10     2502.18     2427.37     62.14 o 
  -9   0  10      109.37      103.36     26.13 o 
  -8   0  10     1545.97     1579.50     96.84 o 
  -7   0  10     1642.41     1845.46     58.02 o 
  -6   0  10      849.18      814.51     37.55 o 
  -5   0  10     1579.80     1450.44     90.04 o 
  -4   0  10     1802.07     1966.77    102.90 o 
  -3   0  10     1186.25     1199.66     55.19 o 
  -2   0  10        8.98        5.50      5.94 o 
  -1   0  10     1225.59     1191.12     56.97 o 
   0   0  10     2822.86     2738.85     88.05 o 
   1   0  10      266.25      220.05     36.04 o 
   2   0  10      983.72      980.48     88.84 o 
   3   0  10      115.44      113.18     10.51 o 
   4   0  10       70.05       59.40     11.10 o 
   5   0  10      129.30      118.52     12.73 o 
   6   0  10       83.77       82.61     17.07 o 
   7   0  10       66.78       62.50      8.28 o 
   8   0  10       54.52       65.46      8.04 o 
 -15   1  10        7.73        3.77      2.03 o 
 -14   1  10        7.04        7.03      3.17 o 
 -13   1  10        0.08       -1.47      3.19 o 
 -12   1  10      291.04      307.05     13.17 o 
 -11   1  10      228.61      249.28     14.38 o 
 -10   1  10        0.59        1.61      2.43 o 
  -9   1  10      144.53      115.49     20.96 o 
  -8   1  10      320.02      300.57     20.65 o 
  -7   1  10      128.76      125.03     11.78 o 
  -6   1  10      530.88      522.95     23.74 o 
  -5   1  10        2.25        3.10      5.16 o 
  -4   1  10       48.63       51.41      9.43 o 
  -3   1  10      408.50      366.92     25.18 o 
  -2   1  10       16.67       11.38      5.49 o 
  -1   1  10     1777.63     1878.67     50.61 o 
   0   1  10      248.20      234.26     21.39 o 
   1   1  10        0.81        9.57      4.96 o 
   2   1  10       10.36        1.96      5.04 o 
   3   1  10        5.53       11.61      3.94 o 
   4   1  10      178.66      152.54     10.83 o 
   5   1  10       54.01       62.86      6.41 o 
   6   1  10        2.84        0.75      4.15 o 
   7   1  10        1.88        3.48      2.09 o 
   8   1  10        9.34       11.02      2.67 o 
 -15   2  10      168.88      205.05      8.36 o 
 -14   2  10       79.27       70.19      5.98 o 
 -13   2  10        0.38       -2.77      2.77 o 
 -12   2  10        0.54       -1.10      4.46 o 
 -11   2  10      466.19      470.50     22.97 o 
 -10   2  10     1068.77     1090.95     36.63 o 
  -9   2  10       19.15       13.57      6.43 o 
  -8   2  10      101.20      102.05     11.15 o 
  -7   2  10       46.61       46.84      7.44 o 
  -6   2  10       27.59       12.78      6.42 o 
  -5   2  10      762.81      818.84     44.95 o 
  -4   2  10        1.95        3.41      3.26 o 
  -3   2  10     1220.59     1263.62     47.25 o 
  -2   2  10      118.98      123.76     14.65 o 
  -1   2  10     1319.82     1219.33     47.38 o 
   0   2  10      547.99      498.63     39.03 o 
   1   2  10      182.16      189.11     23.92 o 
   2   2  10       63.64       72.83     15.21 o 
   3   2  10       42.47       38.30      4.42 o 
   4   2  10      179.52      149.49      9.83 o 
   5   2  10      116.09      104.81      7.01 o 
   6   2  10      408.21      402.81     14.65 o 
   7   2  10        2.02        0.58      2.30 o 
   8   2  10       84.77       85.66      7.59 o 
 -15   3  10       16.62       21.44      3.02 o 
 -14   3  10      167.11      168.41      7.85 o 
 -13   3  10      303.97      279.55     14.46 o 
 -12   3  10      142.86      149.73     13.57 o 
 -11   3  10      387.62      380.70     18.35 o 
 -10   3  10       12.65       12.78      4.51 o 
  -9   3  10       70.39       62.36     10.07 o 
  -8   3  10      559.24      528.68     25.68 o 
  -7   3  10      323.58      356.16     20.55 o 
  -6   3  10      180.93      140.01     16.21 o 
  -5   3  10      777.10      886.10     34.17 o 
  -4   3  10        3.14        8.05      5.33 o 
  -3   3  10      233.01      231.84     17.58 o 
  -2   3  10      132.52       97.07     13.42 o 
  -1   3  10     1867.50     2058.31     65.41 o 
   0   3  10       13.54       12.05      7.97 o 
   1   3  10       17.88       34.00     11.62 o 
   2   3  10      337.77      311.53     13.06 o 
   3   3  10      385.02      341.20     13.10 o 
   4   3  10      479.65      450.04     17.03 o 
   5   3  10       12.29       14.95      2.85 o 
   6   3  10        0.23       -1.93      1.93 o 
   7   3  10       13.65       11.57      2.71 o 
 -14   4  10       99.61      114.41      5.60 o 
 -13   4  10       73.11       79.45      6.53 o 
 -12   4  10        1.56        4.97      3.98 o 
 -11   4  10       16.33       14.48      4.86 o 
 -10   4  10      712.59      722.70     24.59 o 
  -9   4  10       33.35       27.23      6.96 o 
  -8   4  10      368.99      346.89     23.59 o 
  -7   4  10        5.42        8.80      4.38 o 
  -6   4  10       71.96       44.49     10.23 o 
  -5   4  10      144.58      163.46     22.53 o 
  -4   4  10     1099.77     1206.22     46.73 o 
  -3   4  10       17.16       17.04      6.43 o 
  -2   4  10      368.22      410.34     27.83 o 
  -1   4  10     1689.91     1643.41     60.35 o 
   0   4  10      755.75      809.45     44.54 o 
   1   4  10      105.81       89.85     17.46 o 
   2   4  10      365.69      349.96     13.76 o 
   3   4  10       11.31        9.17      2.53 o 
   4   4  10       86.44       77.07      6.31 o 
   5   4  10      132.91      119.74      7.41 o 
   6   4  10       97.08      100.89      6.41 o 
   7   4  10        0.23       -0.98      1.43 o 
 -14   5  10      113.61      128.72      6.43 o 
 -13   5  10      402.29      395.04     16.41 o 
 -12   5  10       94.63       87.02      8.28 o 
 -11   5  10      157.02      140.21     10.73 o 
 -10   5  10      168.10      168.41     13.25 o 
  -9   5  10       14.22       12.51      3.45 o 
  -8   5  10     1148.24     1111.48     58.99 o 
  -7   5  10      200.53      189.50     20.36 o 
  -6   5  10      687.62      702.01     38.36 o 
  -5   5  10       14.77        7.97      5.58 o 
  -4   5  10      676.71      683.45     39.66 o 
  -3   5  10      940.46      998.87     44.12 o 
  -2   5  10      840.06      918.86     37.87 o 
  -1   5  10      812.47      803.30     43.92 o 
   0   5  10       95.56      117.40     14.91 o 
   1   5  10      116.96      133.16      8.97 o 
   2   5  10      468.14      397.29     14.86 o 
   3   5  10      168.13      184.47     12.61 o 
   4   5  10      793.13      759.17     21.73 o 
   5   5  10      210.35      201.90      8.54 o 
   6   5  10       39.42       37.91      4.30 o 
   7   5  10       14.86       14.78      2.63 o 
 -14   6  10       12.61       16.16      2.57 o 
 -13   6  10       12.90       17.52      4.18 o 
 -12   6  10        5.66       10.04      4.84 o 
 -11   6  10       52.48       48.57      5.33 o 
 -10   6  10      139.75      152.51     12.80 o 
  -9   6  10        1.74       -2.61      3.28 o 
  -8   6  10        0.01        3.20      4.04 o 
  -7   6  10        1.54        6.82      6.68 o 
  -6   6  10       12.10        1.17      7.72 o 
  -5   6  10        8.70       -6.58      6.58 o 
  -4   6  10        2.25      -11.51     20.88 o 
  -3   6  10       13.72       21.49      6.90 o 
  -2   6  10      108.19       94.73     16.01 o 
  -1   6  10        0.34        1.18      6.62 o 
   0   6  10      261.68      254.84     10.81 o 
   1   6  10        0.78       -0.14      1.99 o 
   2   6  10        5.75        4.77      2.10 o 
   3   6  10       11.03        9.21      4.03 o 
   4   6  10      127.15      126.87     10.38 o 
   5   6  10       27.15       25.41      4.63 o 
   6   6  10        8.88        8.56      2.63 o 
   7   6  10       12.58       11.60      2.45 o 
 -13   7  10      188.53      220.71     11.93 o 
 -12   7  10      108.78      119.08     12.14 o 
 -11   7  10      153.34      165.97      9.59 o 
 -10   7  10        0.79       -0.17      2.70 o 
  -9   7  10      173.33      156.32     13.17 o 
  -8   7  10      579.00      503.55     17.49 o 
  -7   7  10       41.03       34.79      5.20 o 
  -6   7  10      405.16      379.46     16.98 o 
  -5   7  10       53.86       62.98     15.42 o 
  -4   7  10        0.89       -3.17     22.00 o 
  -3   7  10      299.81      257.32     24.57 o 
  -2   7  10      222.68      219.09     16.95 o 
  -1   7  10      874.60      834.99     19.47 o 
   0   7  10       77.03       81.13      7.91 o 
   1   7  10        5.89        7.43      2.27 o 
   2   7  10        5.53        1.95      2.30 o 
   3   7  10      255.39      256.26     12.47 o 
   4   7  10      572.42      590.40     21.52 o 
   5   7  10       18.17       12.76      3.06 o 
   6   7  10        2.59        0.89      1.65 o 
 -13   8  10       20.20       17.21      3.64 o 
 -12   8  10        0.97        1.69      2.54 o 
 -11   8  10       10.94        7.85      2.77 o 
 -10   8  10      203.92      218.87     29.11 o 
  -9   8  10       91.60       98.27     10.53 o 
  -8   8  10        5.23        6.12      2.78 o 
  -7   8  10       13.99       11.22      2.80 o 
  -6   8  10       42.58       42.66      4.61 o 
  -5   8  10      102.81      102.83      7.70 o 
  -4   8  10      114.40       81.75      6.04 o 
  -3   8  10      107.98      109.68      6.34 o 
  -2   8  10        8.85        0.78      3.34 o 
  -1   8  10       97.11       97.86      7.19 o 
   0   8  10      262.80      239.11     11.14 o 
   1   8  10      505.67      463.05     16.52 o 
   2   8  10      347.22      344.92     16.71 o 
   3   8  10      620.93      650.33     22.40 o 
   4   8  10        9.25        9.97      2.76 o 
   5   8  10       43.83       49.64      8.58 o 
   6   8  10       36.89       43.51      4.48 o 
 -12   9  10       23.48       30.28      4.05 o 
 -11   9  10        8.92        5.80      2.93 o 
 -10   9  10       76.04       69.98      7.19 o 
  -9   9  10        0.18        4.46      3.46 o 
  -8   9  10       34.83       43.21      8.68 o 
  -7   9  10      137.06      135.53      8.45 o 
  -6   9  10      295.60      296.79     14.94 o 
  -5   9  10        8.30       12.92      2.70 o 
  -4   9  10        0.08        2.46      2.82 o 
  -3   9  10      132.99      127.33      9.17 o 
  -2   9  10        0.15        1.24      2.53 o 
  -1   9  10      197.17      206.42     10.98 o 
   0   9  10       22.71       29.12      4.43 o 
   1   9  10       24.82       20.20      3.62 o 
   2   9  10        1.20        1.96      2.86 o 
   3   9  10       24.97       20.13      4.12 o 
   4   9  10      107.29      121.08      8.82 o 
   5   9  10        3.13        2.86      2.61 o 
 -12  10  10        5.65        7.58      2.28 o 
 -11  10  10       27.17       33.34      4.50 o 
 -10  10  10      130.57      148.21      9.56 o 
  -9  10  10      155.32      191.39     16.61 o 
  -8  10  10        8.98        6.93      2.52 o 
  -7  10  10       22.57       14.50      3.75 o 
  -6  10  10       12.56       10.24      2.42 o 
  -5  10  10      469.09      461.01     17.69 o 
  -4  10  10      201.37      202.30     10.34 o 
  -3  10  10      325.61      324.42     15.54 o 
  -2  10  10        9.25        9.22      6.30 o 
  -1  10  10      297.78      307.20     12.97 o 
   0  10  10       50.84       37.35      7.25 o 
   1  10  10       23.28       23.23      3.88 o 
   2  10  10        1.77        2.88      2.46 o 
   3  10  10        1.96        4.11      2.50 o 
   4  10  10        0.24        4.17      2.14 o 
 -11  11  10        0.04        2.93      1.70 o 
 -10  11  10       33.94       38.33      4.81 o 
  -9  11  10       24.09       32.11      5.59 o 
  -8  11  10       37.93       37.65      5.25 o 
  -7  11  10       57.04       42.25      5.54 o 
  -6  11  10       11.43        9.65      2.22 o 
  -5  11  10        8.44        8.48      2.64 o 
  -4  11  10       51.07       51.88      7.38 o 
  -3  11  10       19.00       17.55      3.36 o 
  -2  11  10       65.68       56.64      7.29 o 
  -1  11  10        8.20        5.14      2.92 o 
   0  11  10       26.44       25.86      3.59 o 
   1  11  10       67.06       64.81      6.69 o 
   2  11  10      150.59      164.03      8.40 o 
   3  11  10      110.30      101.67      7.37 o 
 -10  12  10      233.44      261.73      9.87 o 
  -9  12  10       41.93       39.67      4.57 o 
  -8  12  10       75.55       71.61      7.86 o 
  -7  12  10       82.80       83.62      6.87 o 
  -6  12  10       80.91       83.18      6.20 o 
  -5  12  10      218.59      234.04      8.99 o 
  -4  12  10        8.74        8.81      2.75 o 
  -3  12  10      345.99      357.20     13.01 o 
  -2  12  10        4.57        1.38      2.20 o 
  -1  12  10        1.22       -0.31      2.10 o 
   0  12  10        5.09        3.53      2.31 o 
   1  12  10       17.07       19.59      3.41 o 
   2  12  10        0.87       -1.88      1.88 o 
  -8  13  10       32.33       28.88      3.00 o 
  -7  13  10        0.13        0.09      1.66 o 
  -6  13  10        0.01        0.43      1.67 o 
  -5  13  10        0.32        1.62      2.45 o 
  -4  13  10       71.24       62.80      5.05 o 
  -3  13  10        0.03       -1.43      2.04 o 
  -2  13  10        0.77        0.13      1.76 o 
  -1  13  10       80.22       82.77      5.71 o 
   0  13  10       18.48       19.77      3.06 o 
   1  13  10      150.49      148.63      7.83 o 
  -6  14  10       45.82       44.08      6.01 o 
  -5  14  10       46.94       53.02      4.55 o 
  -4  14  10       26.15       29.47      3.05 o 
  -3  14  10        0.24        0.67      1.63 o 
  -2  14  10        3.13        1.46      1.70 o 
 -15   1  11        0.25       -1.56      2.14 o 
 -14   1  11        4.44        6.55      2.95 o 
 -13   1  11      323.84      332.40     12.94 o 
 -12   1  11       10.30        9.26      2.85 o 
 -11   1  11       46.69       47.32     10.90 o 
 -10   1  11       88.87       70.12      7.79 o 
  -9   1  11       48.45       24.18     12.81 o 
  -8   1  11       83.75       65.88     10.51 o 
  -7   1  11      626.31      574.82     26.66 o 
  -6   1  11      337.54      244.86     25.62 o 
  -5   1  11      329.52      339.59     32.80 o 
  -4   1  11        0.52        2.85      9.52 o 
  -3   1  11       38.83       40.42      9.33 o 
  -2   1  11      709.14      625.02     35.22 o 
  -1   1  11      254.57      230.03     21.48 o 
   0   1  11      296.65      309.93     25.35 o 
   1   1  11      293.45      230.54     27.18 o 
   2   1  11        0.07        3.62      4.41 o 
   3   1  11      476.12      431.77     14.01 o 
   4   1  11      218.31      182.45     10.44 o 
   5   1  11      649.02      613.91     22.05 o 
   6   1  11       85.24       99.84      7.27 o 
   7   1  11        3.60        5.17      2.44 o 
 -15   2  11        9.64       10.37      2.20 o 
 -14   2  11       79.84       87.19      9.90 o 
 -13   2  11       65.05       81.21      7.58 o 
 -12   2  11        0.19        2.15      4.87 o 
 -11   2  11       41.71       41.22      5.97 o 
 -10   2  11       49.11       50.44      7.60 o 
  -9   2  11       37.95       10.56     11.64 o 
  -8   2  11       23.31       24.06      8.67 o 
  -7   2  11      141.86      169.07     15.95 o 
  -6   2  11        8.03       16.83      6.57 o 
  -5   2  11      130.31      127.06     18.61 o 
  -4   2  11      645.70      543.05     32.49 o 
  -3   2  11       13.56        0.82      4.68 o 
  -2   2  11      428.53      365.58     26.91 o 
  -1   2  11        0.06      -10.80     17.25 o 
   0   2  11      104.90       81.12     16.50 o 
   1   2  11       48.18       43.65      4.49 o 
   2   2  11      130.03      114.99      8.51 o 
   3   2  11      259.90      238.17     12.33 o 
   4   2  11      143.68      126.02      8.97 o 
   5   2  11        3.35        1.86      2.46 o 
   6   2  11       33.77       39.71      5.41 o 
   7   2  11       51.92       55.80      5.51 o 
 -15   3  11        0.85        2.64      2.58 o 
 -14   3  11        3.45        4.48      1.89 o 
 -13   3  11        0.53       -0.44      2.57 o 
 -12   3  11      168.99      175.13     14.48 o 
 -11   3  11       68.89       63.89      7.02 o 
 -10   3  11      126.18      112.49      8.19 o 
  -9   3  11       13.33       12.85      3.03 o 
  -8   3  11       88.73       71.12     10.24 o 
  -7   3  11       33.94       34.30     29.86 o 
  -6   3  11      369.29      345.13     32.87 o 
  -5   3  11       79.08       97.80     14.48 o 
  -4   3  11      479.27      431.90     25.36 o 
  -3   3  11      117.99      115.40     15.69 o 
  -2   3  11        5.47       -4.66      8.85 o 
  -1   3  11      500.37      499.49     43.84 o 
   0   3  11      532.93      506.32     41.82 o 
   1   3  11       26.95       30.63      3.99 o 
   2   3  11       93.21       82.61      6.39 o 
   3   3  11       73.71       58.06      5.48 o 
   4   3  11        0.39        3.09      3.03 o 
   5   3  11      440.64      404.90     15.01 o 
   6   3  11       23.04       14.27      2.87 o 
   7   3  11        8.12        8.09      2.16 o 
 -14   4  11      107.20      102.37      6.37 o 
 -13   4  11        6.36        6.17      2.87 o 
 -12   4  11        0.92        3.66      3.02 o 
 -11   4  11       24.27       21.31      5.66 o 
 -10   4  11       76.09       72.25      6.13 o 
  -9   4  11      299.99      273.69     13.62 o 
  -8   4  11      344.05      334.02     26.02 o 
  -7   4  11       34.78       35.31     10.45 o 
  -6   4  11       98.59       79.21     17.12 o 
  -5   4  11      129.82      147.60     21.93 o 
  -4   4  11     1244.57     1212.07     73.62 o 
  -3   4  11      623.30      619.68     35.76 o 
  -2   4  11      527.55      511.24     34.05 o 
  -1   4  11      617.81      583.28     38.22 o 
   0   4  11      279.69      294.53     15.97 o 
   1   4  11      443.68      388.04     11.97 o 
   2   4  11      332.25      309.00     12.37 o 
   3   4  11      662.39      643.86     17.86 o 
   4   4  11       20.02       13.66      2.58 o 
   5   4  11       18.03       20.47      3.30 o 
   6   4  11        5.32        3.62      1.48 o 
 -14   5  11        2.48        2.81      1.99 o 
 -13   5  11       66.94       63.91      6.58 o 
 -12   5  11       15.50       12.73      5.06 o 
 -11   5  11       33.18       36.34      7.07 o 
 -10   5  11      125.21      114.20      9.85 o 
  -9   5  11        3.31        1.45      2.00 o 
  -8   5  11       29.29       25.62      4.96 o 
  -7   5  11        4.65        9.91      7.94 o 
  -6   5  11      115.86      116.99     20.08 o 
  -5   5  11       29.99       31.36     11.56 o 
  -4   5  11       22.51       29.24      8.53 o 
  -3   5  11      316.79      333.66     26.39 o 
  -2   5  11      360.82      406.52     30.79 o 
  -1   5  11       70.23       74.02     13.81 o 
   0   5  11      143.05      136.97      9.26 o 
   1   5  11       72.86       78.25      6.81 o 
   2   5  11        0.11        0.60      1.99 o 
   3   5  11        7.17        6.76      3.10 o 
   4   5  11       63.92       57.91      5.13 o 
   5   5  11       13.49       12.80      2.56 o 
   6   5  11        0.49        0.43      1.82 o 
 -14   6  11      213.67      237.40      9.03 o 
 -13   6  11        0.76        2.20      2.56 o 
 -12   6  11       58.13       58.50      6.82 o 
 -11   6  11      208.48      201.64     12.04 o 
 -10   6  11       51.53       50.96      7.58 o 
  -9   6  11     1175.29     1167.72     27.07 o 
  -8   6  11       42.91       39.18      6.28 o 
  -7   6  11       56.40       45.18      6.33 o 
  -6   6  11       11.90       11.56      3.56 o 
  -5   6  11       13.75        6.53      9.08 o 
  -4   6  11     1465.33     1401.86     70.08 o 
  -3   6  11       96.01       89.15     12.17 o 
  -2   6  11      704.23      674.80     14.28 o 
  -1   6  11        1.03       -0.61      2.26 o 
   0   6  11     1038.70      996.24     21.10 o 
   1   6  11      177.17      170.13      9.87 o 
   2   6  11      360.73      352.11     14.63 o 
   3   6  11        1.67        1.96      4.08 o 
   4   6  11      105.58      104.79      8.92 o 
   5   6  11      164.65      153.56      8.19 o 
   6   6  11        0.45        4.00      2.03 o 
 -13   7  11       15.33       11.64      2.91 o 
 -12   7  11        4.18        3.27      2.80 o 
 -11   7  11        6.19        4.11      2.58 o 
 -10   7  11       35.21       47.41      7.39 o 
  -9   7  11      155.93      157.34     10.45 o 
  -8   7  11      225.49      224.57     14.27 o 
  -7   7  11      201.15      163.83     10.02 o 
  -6   7  11      152.84      130.43      7.99 o 
  -5   7  11        5.22        5.32      2.02 o 
  -4   7  11       56.42       72.74      5.03 o 
  -3   7  11      243.46      242.46      8.68 o 
  -2   7  11       85.43       98.03      6.31 o 
  -1   7  11      620.81      644.80     16.68 o 
   0   7  11        1.45        0.08      3.45 o 
   1   7  11       87.84       79.06      6.17 o 
   2   7  11      124.25      119.79      8.54 o 
   3   7  11        5.43        9.80      3.14 o 
   4   7  11      141.56      151.52     10.14 o 
   5   7  11        0.16       -1.04      1.62 o 
 -13   8  11       32.16       40.92      5.71 o 
 -12   8  11       84.87       74.00      6.32 o 
 -11   8  11        8.07        6.93      2.86 o 
 -10   8  11       97.56       91.93      8.12 o 
  -9   8  11      659.86      645.12     21.46 o 
  -8   8  11       46.19       45.24      7.02 o 
  -7   8  11        9.40        2.28      2.13 o 
  -6   8  11        5.96        1.12      3.69 o 
  -5   8  11      161.42      145.16      8.25 o 
  -4   8  11        4.54        2.15      1.79 o 
  -3   8  11       32.47       34.74      3.45 o 
  -2   8  11      408.46      375.76     13.72 o 
  -1   8  11       23.75       14.06      2.90 o 
   0   8  11      290.67      260.29     12.32 o 
   1   8  11      775.19      782.99     21.14 o 
   2   8  11       33.11       30.93      5.44 o 
   3   8  11      248.79      270.25     13.73 o 
   4   8  11        1.08        3.09      2.76 o 
   5   8  11        5.05        3.45      1.68 o 
 -12   9  11       23.39       29.30      3.77 o 
 -11   9  11       19.64       21.52      3.98 o 
 -10   9  11       30.58       28.78      6.12 o 
  -9   9  11       16.16       13.86      7.13 o 
  -8   9  11        0.62       -0.42      2.81 o 
  -7   9  11      323.13      318.58     14.92 o 
  -6   9  11       40.64       33.72      4.34 o 
  -5   9  11       28.85       23.71      3.16 o 
  -4   9  11       76.11       85.92      6.95 o 
  -3   9  11        3.98        1.24      2.10 o 
  -2   9  11       96.29       91.74      7.27 o 
  -1   9  11      105.17      108.51      9.30 o 
   0   9  11      110.17      107.05      7.81 o 
   1   9  11      455.06      489.73     16.23 o 
   2   9  11       47.19       44.30      5.65 o 
   3   9  11       26.21       29.89      4.40 o 
   4   9  11        1.35        4.73      2.50 o 
 -11  10  11        0.81        4.47      2.12 o 
 -10  10  11        5.09       14.84      3.24 o 
  -9  10  11        1.27       -1.55      2.48 o 
  -8  10  11       46.76       42.88      7.21 o 
  -7  10  11       36.43       25.82      5.56 o 
  -6  10  11       41.89       39.67      4.50 o 
  -5  10  11        0.58        0.63      2.25 o 
  -4  10  11      721.14      710.70     19.22 o 
  -3  10  11        0.19        0.86      2.12 o 
  -2  10  11      238.93      256.36     13.71 o 
  -1  10  11       34.21       33.82      5.40 o 
   0  10  11       30.09       40.77      5.57 o 
   1  10  11      191.72      219.16     10.31 o 
   2  10  11        8.87        7.04      2.65 o 
   3  10  11       54.72       63.97      5.98 o 
 -10  11  11        3.14        6.37      2.94 o 
  -9  11  11        1.05        6.29      4.31 o 
  -8  11  11        0.10        2.77      2.24 o 
  -7  11  11      155.32      183.62     10.51 o 
  -6  11  11      121.91      123.28      6.69 o 
  -5  11  11        0.95       -1.09      2.95 o 
  -4  11  11        5.08        3.88      2.03 o 
  -3  11  11        7.47        5.52      2.65 o 
  -2  11  11      160.47      171.80     11.01 o 
  -1  11  11        1.29        3.21      1.99 o 
   0  11  11       15.61       15.67      3.68 o 
   1  11  11       40.51       44.34      5.80 o 
   2  11  11       15.02       14.23      3.02 o 
  -9  12  11        0.28       -0.35      1.54 o 
  -8  12  11        2.33        1.02      1.78 o 
  -7  12  11       23.31       21.57      3.00 o 
  -6  12  11        1.93       -0.34      1.58 o 
  -5  12  11       45.04       46.16      3.93 o 
  -4  12  11       13.45       18.01      3.53 o 
  -3  12  11        3.70        0.46      3.23 o 
  -2  12  11        1.23        0.92      2.08 o 
  -1  12  11        6.91        5.13      2.32 o 
   0  12  11        1.16        0.12      1.76 o 
   1  12  11       22.33       23.74      2.98 o 
  -7  13  11       27.10       35.89      3.84 o 
  -6  13  11       55.03       66.58      4.48 o 
  -5  13  11       37.65       34.78      4.06 o 
  -4  13  11       16.94       14.96      2.80 o 
  -3  13  11        0.70        1.93      1.64 o 
  -2  13  11       13.65       15.93      3.05 o 
  -1  13  11        0.43        3.73      1.89 o 
 -15   0  12       37.03       29.28      4.91 o 
 -14   0  12      437.09      479.33     30.14 o 
 -13   0  12      106.85       95.51      8.03 o 
 -12   0  12        2.01       13.45      6.58 o 
 -11   0  12      175.05      199.98     21.22 o 
 -10   0  12      254.70      219.94     19.26 o 
  -9   0  12      263.39      249.13     20.02 o 
  -8   0  12      370.35      329.96     33.82 o 
  -7   0  12     2296.61     2253.94    128.76 o 
  -6   0  12       96.36       63.76     22.59 o 
  -5   0  12      429.68      392.16     52.61 o 
  -4   0  12     4510.53     4433.34    175.79 o 
  -3   0  12     1557.74     1768.33    108.46 o 
  -2   0  12       42.86       43.09     17.45 o 
  -1   0  12     2162.89     2130.87     84.18 o 
   0   0  12      105.10      101.60      7.45 o 
   1   0  12     3288.83     2810.99     58.51 o 
   2   0  12      726.14      713.02     24.44 o 
   3   0  12      963.54      810.95     25.67 o 
   4   0  12      478.61      445.12     23.34 o 
   5   0  12        2.09        5.03      2.80 o 
   6   0  12       46.08       64.32     10.59 o 
 -15   1  12        1.23        5.48      2.42 o 
 -14   1  12       26.64       27.07      3.59 o 
 -13   1  12      252.82      261.02     11.08 o 
 -12   1  12       14.04       15.07      3.20 o 
 -11   1  12       46.52       52.86      6.34 o 
 -10   1  12        7.31        3.19      2.30 o 
  -9   1  12        8.30        6.65      2.96 o 
  -8   1  12       13.37       18.29      7.42 o 
  -7   1  12        0.19        1.13      7.65 o 
  -6   1  12      399.21      426.44     39.49 o 
  -5   1  12       12.43       14.19      7.97 o 
  -4   1  12       94.21       78.49     16.39 o 
  -3   1  12       14.51       12.52      5.10 o 
  -2   1  12       49.21       34.60     12.29 o 
  -1   1  12       43.05       52.00     14.09 o 
   0   1  12       31.34       35.87      3.12 o 
   1   1  12      542.73      501.21     12.90 o 
   2   1  12       41.85       39.73      4.01 o 
   3   1  12       96.07       92.29      6.95 o 
   4   1  12       39.81       40.70      4.52 o 
   5   1  12        0.01       -0.91      2.51 o 
   6   1  12       12.61       16.91      4.11 o 
 -15   2  12        4.23        4.33      2.40 o 
 -14   2  12       59.24       47.89      4.15 o 
 -13   2  12        6.45        5.21      2.81 o 
 -12   2  12      112.12      107.59      7.58 o 
 -11   2  12      322.61      336.97     15.96 o 
 -10   2  12       10.49        7.48      3.32 o 
  -9   2  12      565.57      583.99     16.65 o 
  -8   2  12      838.40      770.13     80.49 o 
  -7   2  12      182.72      151.56     22.51 o 
  -6   2  12       21.96       23.97      7.97 o 
  -5   2  12      100.69      121.42     21.59 o 
  -4   2  12      287.00      263.05     23.95 o 
  -3   2  12     2817.21     2886.81     79.94 o 
  -2   2  12      337.75      322.53     26.91 o 
  -1   2  12     2158.56     2023.92     94.77 o 
   0   2  12      128.31      131.61      6.99 o 
   1   2  12        0.25        1.71      1.77 o 
   2   2  12      264.47      228.05     10.76 o 
   3   2  12        2.12        0.62      2.53 o 
   4   2  12      568.63      526.34     18.07 o 
   5   2  12       84.39       85.46      6.48 o 
   6   2  12        7.96        8.65      3.29 o 
 -14   3  12        1.84       -0.25      2.09 o 
 -13   3  12       19.19       18.15      3.15 o 
 -12   3  12      352.81      378.94     16.25 o 
 -11   3  12        1.73        0.57      2.46 o 
 -10   3  12      647.40      652.38     40.54 o 
  -9   3  12       70.88       68.42      6.93 o 
  -8   3  12       62.00       57.16      4.98 o 
  -7   3  12      313.03      316.34     32.90 o 
  -6   3  12      521.05      496.78     41.05 o 
  -5   3  12      995.83      869.99     81.13 o 
  -4   3  12      224.84      193.06     20.57 o 
  -3   3  12       26.79       15.86      6.87 o 
  -2   3  12      660.05      646.91     47.22 o 
  -1   3  12      125.05      117.83      9.29 o 
   0   3  12      969.10      940.50     18.79 o 
   1   3  12       12.00        7.76      2.25 o 
   2   3  12      316.36      298.11     12.23 o 
   3   3  12       22.30       12.25      3.66 o 
   4   3  12        1.91       -0.79      2.31 o 
   5   3  12       12.71       11.15      3.22 o 
   6   3  12       73.09       73.25      7.40 o 
 -14   4  12       29.20       32.59      5.20 o 
 -13   4  12       11.35        6.82      2.39 o 
 -12   4  12       49.09       52.30      6.49 o 
 -11   4  12       13.51       11.26      3.37 o 
 -10   4  12       49.52       32.60     11.39 o 
  -9   4  12        9.74        1.67      7.38 o 
  -8   4  12       25.13       18.05      4.18 o 
  -7   4  12       70.30       51.13      4.27 o 
  -6   4  12       33.45       12.60      5.77 o 
  -5   4  12      126.31       89.59     18.14 o 
  -4   4  12      137.12      149.99     22.24 o 
  -3   4  12       35.35       32.89     16.10 o 
  -2   4  12       67.10       53.82      4.78 o 
  -1   4  12      541.20      492.22     13.18 o 
   0   4  12      687.65      617.89     15.31 o 
   1   4  12      122.09      112.24      6.68 o 
   2   4  12       28.57       40.97      4.59 o 
   3   4  12      106.53       94.23      6.67 o 
   4   4  12      184.83      194.46      9.01 o 
   5   4  12        0.73        2.07      1.81 o 
 -14   5  12       11.35        5.72      3.89 o 
 -13   5  12        0.41       -3.05      3.36 o 
 -12   5  12      711.73      759.81     28.56 o 
 -11   5  12        0.06        3.19      2.09 o 
 -10   5  12      314.68      328.11     15.14 o 
  -9   5  12       92.93       95.14      9.39 o 
  -8   5  12        5.65        2.95      3.92 o 
  -7   5  12      268.41      270.78     10.92 o 
  -6   5  12       75.67       67.81      5.02 o 
  -5   5  12      528.02      470.81     13.13 o 
  -4   5  12       12.00       13.05      3.01 o 
  -3   5  12      195.83      195.09      7.15 o 
  -2   5  12        2.15       -0.37      1.78 o 
  -1   5  12     1551.37     1546.87     42.65 o 
   0   5  12      530.98      544.95     17.70 o 
   1   5  12      376.88      372.08     15.18 o 
   2   5  12      797.14      756.20     21.53 o 
   3   5  12      225.43      212.92      9.66 o 
   4   5  12       72.06       76.66      5.33 o 
   5   5  12       17.70       19.78      3.55 o 
 -14   6  12       24.17       25.35      2.69 o 
 -13   6  12       14.21       17.76      3.91 o 
 -12   6  12       17.05       10.55      3.47 o 
 -11   6  12        2.81        6.35      2.93 o 
 -10   6  12        6.16        5.11      2.59 o 
  -9   6  12      108.24      112.60     10.94 o 
  -8   6  12       86.67       84.78      9.10 o 
  -7   6  12        0.95       -1.55      1.77 o 
  -6   6  12      104.14       97.75      6.05 o 
  -5   6  12       16.23        8.24      2.50 o 
  -4   6  12       27.09       21.12      2.82 o 
  -3   6  12       18.83       15.84      2.19 o 
  -2   6  12       26.63       26.18      3.15 o 
  -1   6  12      218.95      205.26     10.36 o 
   0   6  12      452.70      478.98     16.72 o 
   1   6  12       34.04       31.16      4.51 o 
   2   6  12      137.52      147.91      9.24 o 
   3   6  12       12.32       11.30      3.09 o 
   4   6  12        6.58        5.54      1.89 o 
   5   6  12       14.68       15.42      2.73 o 
 -13   7  12        0.00        2.77      2.85 o 
 -12   7  12      162.96      193.79     10.39 o 
 -11   7  12      331.36      360.30     15.31 o 
 -10   7  12      297.36      331.95     14.67 o 
  -9   7  12       86.61       77.13      9.29 o 
  -8   7  12       13.53        9.56      3.13 o 
  -7   7  12      162.98      165.31     10.29 o 
  -6   7  12      254.51      217.65      9.18 o 
  -5   7  12      518.75      508.54     14.10 o 
  -4   7  12      204.04      211.40      8.26 o 
  -3   7  12       85.37      104.50      6.00 o 
  -2   7  12       49.13       45.70      4.48 o 
  -1   7  12      835.43      817.84     21.90 o 
   0   7  12      935.35      902.20     22.85 o 
   1   7  12      230.82      235.85     13.48 o 
   2   7  12      216.20      220.40     12.62 o 
   3   7  12        2.16        7.63      3.76 o 
   4   7  12        2.27        0.48      2.60 o 
 -13   8  12       33.69       29.63      6.48 o 
 -12   8  12       13.17       16.20      2.57 o 
 -11   8  12        7.35        6.36      2.65 o 
 -10   8  12        4.59        2.03      3.06 o 
  -9   8  12       16.67       18.16      3.83 o 
  -8   8  12      175.31      184.19     11.38 o 
  -7   8  12      180.29      183.02     11.25 o 
  -6   8  12       16.55       15.70      2.89 o 
  -5   8  12        3.49        6.66      2.15 o 
  -4   8  12       27.63       26.23      3.21 o 
  -3   8  12      145.24      145.01      9.08 o 
  -2   8  12       13.72       21.22      3.86 o 
  -1   8  12       22.31       17.51      4.04 o 
   0   8  12       43.21       46.80      5.33 o 
   1   8  12      299.28      302.64     15.03 o 
   2   8  12       14.64       13.99      3.66 o 
   3   8  12       32.01       31.69      4.37 o 
   4   8  12       36.30       38.25      4.08 o 
 -12   9  12       51.10       55.49      4.13 o 
 -11   9  12       21.17       22.09      3.82 o 
 -10   9  12       31.18       38.82      6.24 o 
  -9   9  12        4.85        5.27      3.21 o 
  -8   9  12        5.04        4.02      4.03 o 
  -7   9  12      124.14      125.04      7.10 o 
  -6   9  12       46.55       48.04      5.20 o 
  -5   9  12     1057.63     1073.63     23.95 o 
  -4   9  12      110.33      119.74      8.12 o 
  -3   9  12      362.93      359.80     14.05 o 
  -2   9  12       11.14        9.91      2.68 o 
  -1   9  12       10.02       11.73      3.93 o 
   0   9  12       72.61       81.64      6.45 o 
   1   9  12       79.44       79.12      6.15 o 
   2   9  12        3.67        0.78      2.68 o 
   3   9  12        0.04        0.97      1.77 o 
 -11  10  12        7.31        8.97      2.18 o 
 -10  10  12        2.23        2.35      1.74 o 
  -9  10  12       24.45       27.34     11.27 o 
  -8  10  12      279.47      271.31     14.23 o 
  -7  10  12       98.26      106.81      6.99 o 
  -6  10  12       11.61        9.73      3.33 o 
  -5  10  12        6.09        4.68      2.26 o 
  -4  10  12       14.19       11.30      2.38 o 
  -3  10  12      441.53      453.08     22.28 o 
  -2  10  12      235.46      259.59     13.41 o 
  -1  10  12      191.21      192.82     11.37 o 
   0  10  12       67.14       64.16      5.49 o 
   1  10  12        0.75        0.39      1.72 o 
   2  10  12      216.41      248.79     11.08 o 
 -10  11  12       19.77       11.65      2.24 o 
  -9  11  12       17.26       15.57      2.90 o 
  -8  11  12        7.46        4.39      2.16 o 
  -7  11  12        2.36        1.42      1.94 o 
  -6  11  12       50.96       54.39      6.44 o 
  -5  11  12        9.11        8.41      2.29 o 
  -4  11  12        1.48        1.27      1.57 o 
  -3  11  12       25.89       30.62      6.11 o 
  -2  11  12       33.75       39.55      6.53 o 
  -1  11  12       18.78       18.52      3.47 o 
   0  11  12       81.58      100.32      7.20 o 
   1  11  12        8.36        6.60      4.85 o 
  -8  12  12      178.13      208.94      9.17 o 
  -7  12  12       20.97       27.42      3.60 o 
  -6  12  12       26.70       28.90      3.24 o 
  -5  12  12       89.21       98.11      5.92 o 
  -4  12  12       15.58       18.95      2.91 o 
  -3  12  12       10.15        8.84      3.06 o 
  -2  12  12       53.17       67.02      7.38 o 
  -1  12  12       63.67       66.14      7.16 o 
   0  12  12       90.07      101.15      6.21 o 
  -6  13  12       14.56       12.04      2.43 o 
  -5  13  12        1.84        3.35      1.69 o 
  -4  13  12        0.55        0.78      1.65 o 
  -3  13  12       41.99       37.85      3.35 o 
 -15   1  13      261.16      316.24     11.38 o 
 -14   1  13        0.29       -1.61      1.61 o 
 -13   1  13      487.33      526.72     15.37 o 
 -12   1  13       53.45       53.95      6.09 o 
 -11   1  13      150.10      134.84     12.37 o 
 -10   1  13      350.84      329.04     17.92 o 
  -9   1  13       93.41      110.67      9.16 o 
  -8   1  13      686.54      657.47     13.98 o 
  -7   1  13        1.97        2.89      2.00 o 
  -6   1  13      412.00      455.44     42.09 o 
  -5   1  13      679.61      702.61     51.10 o 
  -4   1  13     3438.73     3589.79    115.55 o 
  -3   1  13      303.90      229.82     41.44 o 
  -2   1  13      906.14      863.30     14.00 o 
  -1   1  13       46.19       42.91      4.00 o 
   0   1  13       49.86       44.35      4.16 o 
   1   1  13      281.72      305.13     13.81 o 
   2   1  13      266.23      215.61     10.21 o 
   3   1  13      269.84      290.49     12.93 o 
   4   1  13        0.04        0.12      2.51 o 
   5   1  13       30.29       36.09      5.39 o 
 -14   2  13       62.74       67.94      4.68 o 
 -13   2  13       51.36       54.05      5.12 o 
 -12   2  13       42.18       43.48      4.88 o 
 -11   2  13       29.61       50.82      8.16 o 
 -10   2  13        4.20        5.47      3.40 o 
  -9   2  13       34.77       31.16      4.10 o 
  -8   2  13       25.57       24.59      3.09 o 
  -7   2  13      401.32      354.31      9.45 o 
  -6   2  13       31.46       27.32      6.58 o 
  -5   2  13       24.68       38.07     13.24 o 
  -4   2  13       72.40       37.94     16.55 o 
  -3   2  13      457.51      452.34     10.47 o 
  -2   2  13      256.39      250.96      8.77 o 
  -1   2  13      285.61      255.75      9.62 o 
   0   2  13       20.50       18.25      3.00 o 
   1   2  13       75.38       93.44      6.98 o 
   2   2  13        0.09        1.31      2.51 o 
   3   2  13       52.75       49.87      5.46 o 
   4   2  13       32.11       50.04      7.16 o 
   5   2  13       59.97       75.26      7.85 o 
 -14   3  13       53.10       55.51      4.64 o 
 -13   3  13        0.37       -0.47      2.31 o 
 -12   3  13       80.85       69.72      5.38 o 
 -11   3  13      360.45      382.49     16.73 o 
 -10   3  13      102.95      108.42     11.74 o 
  -9   3  13      494.42      499.62     24.14 o 
  -8   3  13      294.86      280.67      9.87 o 
  -7   3  13        9.94        5.33      1.40 o 
  -6   3  13      437.97      419.52     10.27 o 
  -5   3  13      166.91      162.96      6.08 o 
  -4   3  13     1642.65     1653.39     17.93 o 
  -3   3  13       86.30       85.62      6.33 o 
  -2   3  13      543.24      507.23     12.50 o 
  -1   3  13       76.21       75.64      5.26 o 
   0   3  13       38.01       35.97      4.49 o 
   1   3  13        5.03        5.70      2.18 o 
   2   3  13       88.97       85.07      6.40 o 
   3   3  13       45.13       21.51      4.50 o 
   4   3  13       15.84       18.71      3.57 o 
   5   3  13        1.77        3.02      1.80 o 
 -14   4  13       27.36       36.73      4.21 o 
 -13   4  13      282.21      298.31     11.29 o 
 -12   4  13        1.06       -1.38      2.42 o 
 -11   4  13      139.64      139.04      8.56 o 
 -10   4  13        4.83        9.05      2.95 o 
  -9   4  13       60.88       43.69      5.34 o 
  -8   4  13       68.46       65.88      5.49 o 
  -7   4  13      121.55      109.14      5.59 o 
  -6   4  13      979.20      937.77     15.27 o 
  -5   4  13     1162.45     1167.29     18.96 o 
  -4   4  13      187.50      196.62      6.46 o 
  -3   4  13      442.77      429.74     10.07 o 
  -2   4  13       80.44       64.88      4.56 o 
  -1   4  13       12.95       13.58      2.64 o 
   0   4  13      713.12      671.73     17.93 o 
   1   4  13       26.24       25.90      4.08 o 
   2   4  13        3.14        6.24      3.32 o 
   3   4  13       96.39       96.03      7.75 o 
   4   4  13       19.34       26.51      4.00 o 
   5   4  13      151.78      182.28     11.08 o 
 -14   5  13       19.32       26.02      3.25 o 
 -13   5  13        6.83        4.05      2.12 o 
 -12   5  13       10.03       13.53      3.79 o 
 -11   5  13      232.48      250.53     11.20 o 
 -10   5  13      227.24      208.05     11.77 o 
  -9   5  13        3.16        1.77      2.19 o 
  -8   5  13       38.18       44.66      4.79 o 
  -7   5  13       65.31       57.55      4.31 o 
  -6   5  13      832.20      782.11     15.96 o 
  -5   5  13      250.30      249.90      9.36 o 
  -4   5  13      472.97      494.97     12.87 o 
  -3   5  13       95.47      104.12      5.60 o 
  -2   5  13        0.90        2.15      1.94 o 
  -1   5  13       59.86       55.79      5.90 o 
   0   5  13       91.57       86.19      9.56 o 
   1   5  13       54.58       49.29      4.76 o 
   2   5  13       13.10        8.82      2.24 o 
   3   5  13       28.91       36.16      4.98 o 
   4   5  13       11.44       10.80      3.29 o 
 -13   6  13      273.09      306.26     13.02 o 
 -12   6  13       81.48       74.88      6.45 o 
 -11   6  13       34.56       51.06      4.31 o 
 -10   6  13        2.41        2.98      2.37 o 
  -9   6  13       27.73       13.94      3.41 o 
  -8   6  13      217.17      199.57     11.87 o 
  -7   6  13      208.23      168.52      8.50 o 
  -6   6  13      726.98      707.40     15.18 o 
  -5   6  13       11.73       12.42      2.40 o 
  -4   6  13     1040.42     1015.82     18.71 o 
  -3   6  13        3.50        2.05      1.44 o 
  -2   6  13        1.93        4.04      2.01 o 
  -1   6  13      223.28      210.63     11.15 o 
   0   6  13       74.33       67.05      6.28 o 
   1   6  13      109.78      117.69      9.44 o 
   2   6  13        3.87        3.45      3.02 o 
   3   6  13      138.46      163.07     12.00 o 
   4   6  13       17.23       19.96      3.78 o 
 -13   7  13        5.50        2.56      2.73 o 
 -12   7  13        6.96        5.22      2.29 o 
 -11   7  13       13.38       13.31      2.47 o 
 -10   7  13       17.87       13.76      2.99 o 
  -9   7  13        3.88        3.66      1.73 o 
  -8   7  13       80.50       75.83      7.27 o 
  -7   7  13       48.52       37.81      4.11 o 
  -6   7  13      188.52      171.73      8.78 o 
  -5   7  13      214.21      196.62      8.46 o 
  -4   7  13       27.39       25.21      3.20 o 
  -3   7  13       20.37       28.31      3.75 o 
  -2   7  13      197.79      190.83     10.50 o 
  -1   7  13      308.24      327.57     13.59 o 
   0   7  13      148.52      165.95      9.48 o 
   1   7  13      135.57      124.83     11.08 o 
   2   7  13       61.23       58.38      6.08 o 
   3   7  13        0.22        0.83      1.66 o 
 -12   8  13        8.09        7.95      1.88 o 
 -11   8  13      106.11      100.38      6.47 o 
 -10   8  13        7.18        8.20      2.07 o 
  -9   8  13        0.55        1.23      2.14 o 
  -8   8  13      220.46      231.30     17.99 o 
  -7   8  13       16.99       19.44      3.28 o 
  -6   8  13      972.52      960.04     20.22 o 
  -5   8  13       19.14       22.78      3.36 o 
  -4   8  13      164.36      170.41      8.67 o 
  -3   8  13       28.94       32.85      4.43 o 
  -2   8  13        5.85        9.77      3.23 o 
  -1   8  13       25.04       25.40      3.66 o 
   0   8  13      459.13      465.82     15.18 o 
   1   8  13        4.69        6.19      2.74 o 
   2   8  13        8.20       14.26      3.33 o 
   3   8  13       12.72       17.79      2.90 o 
 -11   9  13       23.66       24.00      3.13 o 
 -10   9  13       34.68       33.27      4.48 o 
  -9   9  13       74.16       75.25      6.68 o 
  -8   9  13       63.07       58.39      6.32 o 
  -7   9  13       68.23       65.30      5.77 o 
  -6   9  13       89.37      104.90      7.50 o 
  -5   9  13       11.76       10.86      2.57 o 
  -4   9  13      720.16      748.20     17.32 o 
  -3   9  13       73.75       83.02      6.58 o 
  -2   9  13        4.08        0.34      3.34 o 
  -1   9  13        2.16       -1.85      1.85 o 
   0   9  13      197.29      214.54      9.72 o 
   1   9  13        1.01        1.36      1.97 o 
   2   9  13       27.90       36.71      4.32 o 
 -10  10  13        5.49        3.22      2.32 o 
  -9  10  13        0.38        1.40      2.30 o 
  -8  10  13       70.63       77.01      9.40 o 
  -7  10  13        8.73        6.72      2.32 o 
  -6  10  13        2.40        0.15      2.27 o 
  -5  10  13       73.66       80.80      6.20 o 
  -4  10  13        0.35        2.74      2.60 o 
  -3  10  13       41.81       44.25      5.65 o 
  -2  10  13      142.46      149.01     10.53 o 
  -1  10  13      118.70      114.19      8.13 o 
   0  10  13       26.23       23.56      3.75 o 
   1  10  13        0.31        1.20      1.76 o 
  -9  11  13       67.23       69.83      5.38 o 
  -8  11  13        6.47       12.26      3.72 o 
  -7  11  13        1.31        2.64      1.60 o 
  -6  11  13        3.59        3.34      2.35 o 
  -5  11  13       75.82       74.02      6.04 o 
  -4  11  13      228.32      270.69     12.03 o 
  -3  11  13       73.94       79.85      8.53 o 
  -2  11  13      136.41      155.99      8.83 o 
  -1  11  13       36.86       38.98      4.29 o 
   0  11  13       14.78       12.01      2.28 o 
  -7  12  13        1.59        0.27      1.39 o 
  -6  12  13       19.17       19.44      2.42 o 
  -5  12  13       44.59       35.87      3.75 o 
  -4  12  13        4.78        4.81      4.76 o 
  -3  12  13       26.58       29.33      4.78 o 
  -2  12  13        5.96       11.24      3.14 o 
 -14   0  14      104.49      129.18      9.41 o 
 -13   0  14        2.65        3.77      2.59 o 
 -12   0  14      566.01      602.78     35.00 o 
 -11   0  14       52.05       44.42      9.85 o 
 -10   0  14      786.04      703.77     40.05 o 
  -9   0  14        8.44       14.75      6.54 o 
  -8   0  14        0.64       -1.78      1.78 o 
  -7   0  14      244.52      276.49     12.10 o 
  -6   0  14     1011.61     1069.71     23.66 o 
  -5   0  14      281.26      267.96     11.97 o 
  -4   0  14     1056.79      942.47     27.06 o 
  -3   0  14       28.61       22.46      3.64 o 
  -2   0  14     1566.71     1530.69     26.56 o 
  -1   0  14      289.78      260.20     12.37 o 
   0   0  14      847.86      800.77     31.75 o 
   1   0  14      141.04      123.88     12.44 o 
   2   0  14      108.27       87.00      9.59 o 
   3   0  14        0.27        2.83      3.71 o 
   4   0  14       43.70       38.71      8.35 o 
 -14   1  14       18.95       20.33      2.57 o 
 -13   1  14       31.55       36.47      4.91 o 
 -12   1  14       17.57       20.26      3.75 o 
 -11   1  14       97.85       83.54      9.82 o 
 -10   1  14        8.00        9.80      3.87 o 
  -9   1  14        8.93        9.55      2.40 o 
  -8   1  14       13.46        9.55      2.33 o 
  -7   1  14      422.37      382.74      9.35 o 
  -6   1  14      149.99      138.59      5.74 o 
  -5   1  14       32.95       32.11      2.94 o 
  -4   1  14      133.37      128.85      5.93 o 
  -3   1  14       39.16       48.00      3.48 o 
  -2   1  14        1.37        2.49      1.60 o 
  -1   1  14       26.93       16.70      2.73 o 
   0   1  14       25.16       14.25      3.13 o 
   1   1  14       38.44       26.58      5.18 o 
   2   1  14      144.71      114.79      9.39 o 
   3   1  14        8.80       11.96      2.84 o 
   4   1  14        3.26        6.86      2.79 o 
 -14   2  14        1.70        2.27      1.37 o 
 -13   2  14      153.70      165.53      7.90 o 
 -12   2  14      670.53      655.43     37.10 o 
 -11   2  14       75.35       70.87      8.92 o 
 -10   2  14      576.66      609.35     20.78 o 
  -9   2  14      225.79      197.58     10.45 o 
  -8   2  14      163.72      143.06      6.55 o 
  -7   2  14      120.63      117.13      5.29 o 
  -6   2  14      378.78      366.40      8.73 o 
  -5   2  14       96.72      105.14      5.40 o 
  -4   2  14       23.64       29.24      2.65 o 
  -3   2  14      916.69      917.25     17.12 o 
  -2   2  14      401.41      417.63     11.59 o 
  -1   2  14      259.39      258.69     10.10 o 
   0   2  14      321.40      284.59     13.27 o 
   1   2  14       54.39       45.77      5.37 o 
   2   2  14        0.39       -1.72      2.25 o 
   3   2  14        3.43        1.33      2.26 o 
   4   2  14       30.49       29.60      5.02 o 
 -14   3  14       23.64       24.69      2.74 o 
 -13   3  14      109.38      108.50      6.57 o 
 -12   3  14        8.74        7.33      3.44 o 
 -11   3  14       48.02       43.48      6.27 o 
 -10   3  14      293.21      271.95     13.90 o 
  -9   3  14       35.72       35.94      4.03 o 
  -8   3  14        1.26        2.59      1.95 o 
  -7   3  14      328.71      340.73      9.51 o 
  -6   3  14      498.52      462.16     11.10 o 
  -5   3  14       26.37       26.63      2.60 o 
  -4   3  14      960.87      968.11     15.37 o 
  -3   3  14      639.09      642.16     14.40 o 
  -2   3  14       67.54       69.84      5.31 o 
  -1   3  14        7.63        5.97      1.97 o 
   0   3  14      224.79      233.94     11.94 o 
   1   3  14      513.64      452.56     16.08 o 
   2   3  14      379.45      364.41     13.64 o 
   3   3  14        0.74       -0.28      2.34 o 
   4   3  14       25.84       27.31      3.75 o 
 -14   4  14       41.10       45.74      4.43 o 
 -13   4  14       25.97       31.79      4.39 o 
 -12   4  14       61.37       67.60      5.64 o 
 -11   4  14      171.18      182.20      8.45 o 
 -10   4  14      115.26      131.86      7.29 o 
  -9   4  14        3.96        2.46      1.99 o 
  -8   4  14       55.16       56.56      4.98 o 
  -7   4  14        6.78        4.05      1.59 o 
  -6   4  14      405.88      414.67     10.56 o 
  -5   4  14       77.71       69.43      4.15 o 
  -4   4  14       77.33       79.50      4.54 o 
  -3   4  14      368.24      379.15     10.40 o 
  -2   4  14      528.46      531.42     16.83 o 
  -1   4  14      213.06      232.35     10.60 o 
   0   4  14      411.03      406.09     13.71 o 
   1   4  14       13.41        7.65      2.21 o 
   2   4  14       58.02       62.16      5.70 o 
   3   4  14        6.40        4.93      1.86 o 
 -13   5  14        3.21        3.13      2.35 o 
 -12   5  14      126.14      122.88      7.31 o 
 -11   5  14        9.11        7.67      1.98 o 
 -10   5  14      175.76      154.68      9.94 o 
  -9   5  14       49.72       51.23      6.06 o 
  -8   5  14      439.37      416.89     13.23 o 
  -7   5  14      137.69      143.55      7.85 o 
  -6   5  14      106.94       96.41      5.95 o 
  -5   5  14        0.71       -1.02      1.75 o 
  -4   5  14      278.63      286.42      9.57 o 
  -3   5  14      231.44      232.26      9.27 o 
  -2   5  14      429.20      450.18     14.23 o 
  -1   5  14        9.14        9.96      2.80 o 
   0   5  14        7.51        7.01      2.54 o 
   1   5  14       10.51        5.60      2.04 o 
   2   5  14      269.34      252.81     12.22 o 
   3   5  14      129.02      137.56     10.71 o 
 -13   6  14        5.15        5.46      2.15 o 
 -12   6  14        2.21        0.12      1.50 o 
 -11   6  14        0.13       -0.34      1.48 o 
 -10   6  14       15.87       12.85      3.29 o 
  -9   6  14       42.20       41.69      5.52 o 
  -8   6  14        8.54        6.39      2.35 o 
  -7   6  14       38.25       35.23      4.06 o 
  -6   6  14      338.58      339.97     11.15 o 
  -5   6  14       53.61       49.39      4.36 o 
  -4   6  14       32.33       41.77      4.04 o 
  -3   6  14      345.42      346.19     11.32 o 
  -2   6  14      561.11      605.87     18.51 o 
  -1   6  14        8.44        3.75      2.59 o 
   0   6  14        9.93        6.23      2.41 o 
   1   6  14        0.71       -1.31      2.69 o 
   2   6  14       23.13       22.02      4.67 o 
   3   6  14        6.69        9.65      5.98 o 
 -12   7  14       22.79       22.05      2.63 o 
 -11   7  14       36.19       45.38      3.97 o 
 -10   7  14       17.15       14.56      2.77 o 
  -9   7  14      158.66      162.79     10.30 o 
  -8   7  14      101.46       88.81      6.59 o 
  -7   7  14      330.33      351.74     12.11 o 
  -6   7  14      267.89      263.08      9.64 o 
  -5   7  14        0.18        1.94      1.68 o 
  -4   7  14      200.34      214.19      8.81 o 
  -3   7  14       34.19       36.40      3.94 o 
  -2   7  14      176.86      180.59      9.91 o 
  -1   7  14        3.55        4.84      2.27 o 
   0   7  14       11.91        9.39      3.79 o 
   1   7  14        2.34        2.07      2.37 o 
   2   7  14      417.07      448.26     24.25 o 
 -12   8  14       10.73        8.24      1.43 o 
 -11   8  14        5.35        5.15      1.71 o 
 -10   8  14       34.86       33.72      4.12 o 
  -9   8  14       28.24       27.36      4.39 o 
  -8   8  14       76.73       81.28      7.16 o 
  -7   8  14       64.03       68.65      5.35 o 
  -6   8  14      582.46      609.55     15.88 o 
  -5   8  14       36.40       40.20      4.31 o 
  -4   8  14        2.66        2.81      2.15 o 
  -3   8  14       22.56       25.56      4.72 o 
  -2   8  14       31.61       32.63      4.11 o 
  -1   8  14       53.60       60.34      5.45 o 
   0   8  14      221.44      254.73     12.34 o 
   1   8  14        9.56        7.88      2.59 o 
 -11   9  14        0.28        0.05      1.28 o 
 -10   9  14       18.15       21.92      2.49 o 
  -9   9  14       34.56       47.85      7.65 o 
  -8   9  14       80.94       89.49      9.02 o 
  -7   9  14       32.60       22.55      3.80 o 
  -6   9  14      200.46      196.04      9.54 o 
  -5   9  14       57.34       52.68      5.14 o 
  -4   9  14      126.90      129.35      7.63 o 
  -3   9  14        3.40        2.47      2.36 o 
  -2   9  14       93.90      104.16      7.88 o 
  -1   9  14        0.13        0.10      2.22 o 
   0   9  14       36.85       46.43      4.92 o 
   1   9  14       18.26       21.52      3.17 o 
 -10  10  14       53.05       56.00      3.51 o 
  -9  10  14       11.69        5.37      2.15 o 
  -8  10  14       28.34       20.02      4.29 o 
  -7  10  14       17.98       18.04      4.00 o 
  -6  10  14        3.14        2.43      1.94 o 
  -5  10  14        2.21        1.75      1.66 o 
  -4  10  14       38.65       40.36      6.30 o 
  -3  10  14       60.60       64.78      6.10 o 
  -2  10  14       27.22       26.14      5.92 o 
  -1  10  14      212.15      214.92      9.89 o 
  -8  11  14       21.73       23.82      3.38 o 
  -7  11  14        1.14       -0.67      1.47 o 
  -6  11  14       13.32       14.19      3.65 o 
  -5  11  14        0.00       -2.31      2.31 o 
  -4  11  14        5.17        7.22      6.89 o 
  -3  11  14        6.39        5.34      2.77 o 
  -2  11  14        5.17        4.82      1.76 o 
 -14   1  15        9.29        9.13      2.09 o 
 -13   1  15      126.86      140.79      8.65 o 
 -12   1  15        1.32        3.19      5.06 o 
 -11   1  15      235.24      221.67     16.75 o 
 -10   1  15       69.84       63.76      8.40 o 
  -9   1  15       53.25       55.59      5.55 o 
  -8   1  15      847.14      818.97     19.18 o 
  -7   1  15      268.59      256.23      8.60 o 
  -6   1  15      285.87      291.00      8.85 o 
  -5   1  15      988.82      997.34     16.50 o 
  -4   1  15       14.51       10.80      2.09 o 
  -3   1  15      300.20      314.42      9.67 o 
  -2   1  15       42.03       43.44      3.70 o 
  -1   1  15      932.89      972.66     24.32 o 
   0   1  15        0.82        2.28      2.45 o 
   1   1  15       75.48       78.35      7.74 o 
   2   1  15        2.63        5.90      3.40 o 
   3   1  15      147.55      149.21     10.92 o 
 -14   2  15        3.53        0.10      1.21 o 
 -13   2  15      123.73      119.90      7.83 o 
 -12   2  15       14.48       17.19      3.54 o 
 -11   2  15        8.89        2.77      2.61 o 
 -10   2  15       55.65       47.37      5.83 o 
  -9   2  15       17.45       17.96      3.78 o 
  -8   2  15       44.81       49.81      4.03 o 
  -7   2  15        0.06        1.60      2.00 o 
  -6   2  15     1670.07     1663.58     22.07 o 
  -5   2  15       34.50       32.52      3.30 o 
  -4   2  15     1997.62     1968.39     29.99 o 
  -3   2  15       36.98       37.21      3.65 o 
  -2   2  15       45.09       48.57      4.55 o 
  -1   2  15        0.16        1.34      2.41 o 
   0   2  15      161.00      167.63      9.81 o 
   1   2  15      179.34      201.90     13.59 o 
   2   2  15       47.58       47.37      5.60 o 
   3   2  15        4.69        3.69      2.42 o 
 -14   3  15       17.37       13.04      2.30 o 
 -13   3  15       53.81       66.34      5.73 o 
 -12   3  15       15.54       16.22      3.18 o 
 -11   3  15        8.28       10.47      2.89 o 
 -10   3  15        0.54        1.40      2.03 o 
  -9   3  15        0.02        2.27      1.63 o 
  -8   3  15      105.47      112.65      6.04 o 
  -7   3  15      151.30      136.62      6.15 o 
  -6   3  15      294.52      289.98      9.07 o 
  -5   3  15        2.19        0.87      1.78 o 
  -4   3  15      163.54      170.60      7.11 o 
  -3   3  15      188.26      198.41      8.97 o 
  -2   3  15      275.60      283.56     10.59 o 
  -1   3  15      250.35      264.61      9.91 o 
   0   3  15        0.05        5.46      2.20 o 
   1   3  15       19.82       12.74      2.57 o 
   2   3  15        2.00       -0.86      2.39 o 
   3   3  15      202.85      247.26     12.76 o 
 -13   4  15       75.38       83.85      5.23 o 
 -12   4  15        0.04       -2.11      2.38 o 
 -11   4  15        2.31        5.06      2.99 o 
 -10   4  15      625.33      645.60     15.60 o 
  -9   4  15       12.28       12.52      2.22 o 
  -8   4  15      138.19      145.63      7.77 o 
  -7   4  15      168.49      176.73      7.47 o 
  -6   4  15      381.82      385.70     11.17 o 
  -5   4  15       23.44       22.21      3.00 o 
  -4   4  15      572.48      581.68     15.57 o 
  -3   4  15      873.97      889.07     18.70 o 
  -2   4  15       24.28       20.94      3.14 o 
  -1   4  15       37.23       33.91      3.98 o 
   0   4  15       25.64       27.42      3.90 o 
   1   4  15      261.98      271.72     11.21 o 
   2   4  15       38.48       28.63      3.45 o 
 -13   5  15        1.13        3.23      2.41 o 
 -12   5  15       44.11       38.53      3.85 o 
 -11   5  15       84.45       87.34      6.21 o 
 -10   5  15       39.03       39.37      3.90 o 
  -9   5  15       53.03       44.47      4.21 o 
  -8   5  15      617.78      601.00     15.56 o 
  -7   5  15      166.68      175.71      7.87 o 
  -6   5  15      291.26      310.53     11.67 o 
  -5   5  15       45.45       50.56      4.94 o 
  -4   5  15       36.75       35.15      4.15 o 
  -3   5  15       96.02       96.93      6.11 o 
  -2   5  15       53.76       52.90      4.46 o 
  -1   5  15        2.08        3.65      2.34 o 
   0   5  15       20.54       18.22      2.58 o 
   1   5  15       16.24        8.37      2.97 o 
   2   5  15        0.49        1.45      2.11 o 
 -12   6  15        0.87        0.71      1.33 o 
 -11   6  15       54.56       56.25      3.90 o 
 -10   6  15      118.17      125.80      6.76 o 
  -9   6  15        0.35        1.14      1.74 o 
  -8   6  15       99.68       99.02      7.14 o 
  -7   6  15       26.45       26.12      4.18 o 
  -6   6  15      876.06      917.60     19.75 o 
  -5   6  15      252.54      258.87      9.73 o 
  -4   6  15      995.92     1053.63     19.26 o 
  -3   6  15      749.19      766.09     17.89 o 
  -2   6  15        0.72        0.41      2.45 o 
  -1   6  15       20.17       25.46      4.40 o 
   0   6  15       16.78       19.52      3.84 o 
   1   6  15       95.76      127.04      9.98 o 
 -12   7  15       18.73       19.23      2.43 o 
 -11   7  15       12.28       10.38      1.71 o 
 -10   7  15        1.91        3.67      1.77 o 
  -9   7  15      112.24       99.03      6.59 o 
  -8   7  15       27.28       28.28      3.81 o 
  -7   7  15       70.07       76.32      6.32 o 
  -6   7  15      153.05      146.75      7.04 o 
  -5   7  15       35.12       46.41      4.19 o 
  -4   7  15       72.77       73.05      6.14 o 
  -3   7  15       66.51       68.09      5.91 o 
  -2   7  15        0.16       -1.35      1.81 o 
  -1   7  15        8.68        3.28      2.94 o 
   0   7  15        1.17        0.63      1.88 o 
   1   7  15        1.01       -1.96      1.96 o 
 -11   8  15       69.00       80.08      4.96 o 
 -10   8  15      119.94      148.71      6.52 o 
  -9   8  15        0.27        2.07      2.17 o 
  -8   8  15        0.82        1.24      2.35 o 
  -7   8  15       34.21       33.12      4.17 o 
  -6   8  15        0.51        4.44      2.24 o 
  -5   8  15        1.55        1.16      1.83 o 
  -4   8  15      260.35      299.53     11.65 o 
  -3   8  15      148.25      153.87      9.75 o 
  -2   8  15      102.19      106.23      6.67 o 
  -1   8  15        3.92        3.60      3.22 o 
   0   8  15        0.19       -1.01      1.62 o 
 -10   9  15        0.60       -0.40      2.05 o 
  -9   9  15       11.07       10.05      3.24 o 
  -8   9  15       25.79       29.07      6.85 o 
  -7   9  15        0.22        5.55      2.43 o 
  -6   9  15       13.97       10.15      2.58 o 
  -5   9  15       15.24       12.46      2.84 o 
  -4   9  15       18.59       20.93      3.74 o 
  -3   9  15       20.86       16.69      3.06 o 
  -2   9  15       38.97       39.02      5.69 o 
  -1   9  15      117.45      134.16      7.54 o 
  -8  10  15        2.60        7.28      3.45 o 
  -7  10  15       23.31       27.29      4.55 o 
  -6  10  15      130.81      128.86      9.04 o 
  -5  10  15       35.51       30.54      4.93 o 
  -4  10  15       37.82       43.36      5.76 o 
  -3  10  15       83.98       94.28      6.33 o 
 -13   0  16       17.28       21.01      6.42 o 
 -12   0  16        3.14       -1.21      3.75 o 
 -11   0  16       46.90       47.21      9.95 o 
 -10   0  16       38.39       44.78     10.59 o 
  -9   0  16      589.83      606.36     36.43 o 
  -8   0  16       84.55       77.32      6.59 o 
  -7   0  16     1049.60     1043.82     24.42 o 
  -6   0  16       46.76       43.27      4.87 o 
  -5   0  16       63.65       66.90      7.54 o 
  -4   0  16       53.72       59.53      7.18 o 
  -3   0  16      671.81      696.00     20.02 o 
  -2   0  16       68.25       70.01      9.20 o 
  -1   0  16       14.56        5.07      3.69 o 
   0   0  16      263.02      265.51     24.41 o 
   1   0  16      106.12       96.44     13.49 o 
   2   0  16      161.41      128.21     13.95 o 
 -13   1  16       30.44       24.03      2.89 o 
 -12   1  16       82.40       70.11      8.91 o 
 -11   1  16       18.40       13.05      5.45 o 
 -10   1  16       99.29       99.39     13.08 o 
  -9   1  16       12.64        9.52      2.24 o 
  -8   1  16      154.77      171.50      7.43 o 
  -7   1  16       48.40       53.26      4.03 o 
  -6   1  16      452.97      468.78     12.45 o 
  -5   1  16      202.27      213.93      8.54 o 
  -4   1  16        6.05        5.68      1.91 o 
  -3   1  16       55.68       63.26      5.15 o 
  -2   1  16       11.88       12.08      3.04 o 
  -1   1  16      134.32      122.82      9.54 o 
   0   1  16       24.30       26.32      5.71 o 
   1   1  16        0.74       -1.28      2.53 o 
   2   1  16        9.14        9.88      3.39 o 
 -13   2  16        2.19        0.84      1.41 o 
 -12   2  16        0.16        0.03      2.19 o 
 -11   2  16       30.93       31.55      5.83 o 
 -10   2  16      205.52      193.01     11.22 o 
  -9   2  16      189.50      187.93      9.92 o 
  -8   2  16       87.98       83.25      5.25 o 
  -7   2  16      441.46      430.45     11.65 o 
  -6   2  16       90.98       80.95      5.54 o 
  -5   2  16       28.10       28.34      2.93 o 
  -4   2  16        3.07        1.92      1.75 o 
  -3   2  16      232.03      247.36     10.78 o 
  -2   2  16      645.78      690.65     17.46 o 
  -1   2  16       15.92       17.10      4.25 o 
   0   2  16        0.08       -1.92      2.01 o 
   1   2  16       15.73       11.87      4.07 o 
   2   2  16      122.68      136.09      9.71 o 
 -13   3  16       41.24       35.52      4.97 o 
 -12   3  16      106.27      121.51      9.91 o 
 -11   3  16      116.51      132.97      8.79 o 
 -10   3  16       77.48       58.89      6.28 o 
  -9   3  16       25.06       22.30      3.46 o 
  -8   3  16      238.65      251.98      9.54 o 
  -7   3  16       90.62       97.27      6.03 o 
  -6   3  16        3.22        3.66      1.90 o 
  -5   3  16       63.31       62.02      4.91 o 
  -4   3  16      223.44      261.04     11.10 o 
  -3   3  16        9.23        9.34      3.87 o 
  -2   3  16       33.46       24.94      3.21 o 
  -1   3  16       20.25       20.78      3.73 o 
   0   3  16      162.46      179.54      9.30 o 
   1   3  16       31.85       27.51      4.09 o 
 -13   4  16        9.56       15.54      3.30 o 
 -12   4  16        6.58       10.05      3.43 o 
 -11   4  16        1.72        1.07      2.33 o 
 -10   4  16       11.43       12.19      2.58 o 
  -9   4  16      275.11      287.99     10.42 o 
  -8   4  16      163.16      176.64      8.34 o 
  -7   4  16      109.47       98.84      6.58 o 
  -6   4  16      152.01      166.55      7.79 o 
  -5   4  16        2.95        3.99      2.03 o 
  -4   4  16      117.47      126.13      6.83 o 
  -3   4  16      318.01      365.30     11.49 o 
  -2   4  16      157.30      169.07      7.62 o 
  -1   4  16        0.07        2.62      1.94 o 
   0   4  16        9.79        9.72      2.18 o 
   1   4  16        0.06        0.65      1.59 o 
 -12   5  16      150.89      165.25      7.07 o 
 -11   5  16      221.43      234.76      9.37 o 
 -10   5  16       68.11       82.15      5.22 o 
  -9   5  16       86.08       74.54      5.19 o 
  -8   5  16       82.89       83.96      6.53 o 
  -7   5  16      350.64      377.93     12.33 o 
  -6   5  16       42.20       46.36      4.11 o 
  -5   5  16       19.41       18.08      2.87 o 
  -4   5  16       35.92       28.04      3.55 o 
  -3   5  16      129.13      139.11      6.87 o 
  -2   5  16      158.00      196.68      8.74 o 
  -1   5  16       25.79       31.30      4.53 o 
   0   5  16      150.74      184.87     19.32 o 
   1   5  16        7.43       12.85      5.02 o 
 -12   6  16       30.28       25.13      3.89 o 
 -11   6  16       13.12        9.73      1.77 o 
 -10   6  16       38.71       40.29      3.64 o 
  -9   6  16        0.24        2.16      1.42 o 
  -8   6  16       21.80       26.86      4.60 o 
  -7   6  16        2.79        3.12      1.90 o 
  -6   6  16        0.73        0.95      2.17 o 
  -5   6  16       29.51       21.38      3.59 o 
  -4   6  16        3.02        3.46      3.19 o 
  -3   6  16        0.99        1.44      2.25 o 
  -2   6  16      147.18      155.46      9.83 o 
  -1   6  16       34.46       38.50      4.86 o 
   0   6  16        8.52       10.40      2.57 o 
 -11   7  16       73.14       83.58      4.42 o 
 -10   7  16       18.14       22.10      2.69 o 
  -9   7  16       11.21        6.79      2.44 o 
  -8   7  16      182.56      158.88      8.21 o 
  -7   7  16       95.59      102.08      6.82 o 
  -6   7  16       32.26       45.84      4.75 o 
  -5   7  16      179.74      206.23     11.13 o 
  -4   7  16       34.31       43.36      5.14 o 
  -3   7  16        4.29        4.05      3.08 o 
  -2   7  16      102.42       97.70      7.36 o 
  -1   7  16        0.68        0.24      2.71 o 
 -10   8  16       48.23       59.01      4.97 o 
  -9   8  16       88.85       83.48     10.31 o 
  -8   8  16        0.50        1.41      1.83 o 
  -7   8  16       18.39       15.92      3.08 o 
  -6   8  16       11.40       13.55      3.83 o 
  -5   8  16        0.56        1.25      2.47 o 
  -4   8  16        6.25       11.61      3.43 o 
  -3   8  16        0.08       -2.05      2.77 o 
  -2   8  16       51.48       66.37      7.07 o 
  -9   9  16       57.40       68.41      6.26 o 
  -8   9  16        8.38        8.04      2.88 o 
  -7   9  16       20.13       12.16      3.04 o 
  -6   9  16       15.55       22.90      4.03 o 
  -5   9  16      129.02      115.32      6.72 o 
  -4   9  16        6.07        2.46      5.83 o 
  -3   9  16        2.71        1.76      4.85 o 
 -13   1  17       21.44       15.81      3.29 o 
 -12   1  17       36.21       41.65      5.87 o 
 -11   1  17        6.27       21.51     19.95 o 
 -10   1  17       97.03       92.37      9.15 o 
  -9   1  17       75.38       72.00      7.40 o 
  -8   1  17        7.41       10.85      2.22 o 
  -7   1  17       15.06        7.76      2.49 o 
  -6   1  17      603.68      591.00     14.93 o 
  -5   1  17       37.58       34.40      3.79 o 
  -4   1  17      555.72      583.95     16.00 o 
  -3   1  17      196.71      212.27     10.72 o 
  -2   1  17       15.30       13.20      4.27 o 
  -1   1  17       83.34       82.78      9.15 o 
   0   1  17       44.22       43.32      6.26 o 
 -13   2  17       67.67       65.41      6.18 o 
 -12   2  17       29.14       27.57      5.76 o 
 -11   2  17       46.81       57.56      7.12 o 
 -10   2  17        6.68        5.42      2.26 o 
  -9   2  17        9.12        5.10      2.06 o 
  -8   2  17       60.29       68.57      4.55 o 
  -7   2  17        3.44        2.19      1.77 o 
  -6   2  17        9.30        8.68      2.21 o 
  -5   2  17       10.14        8.23      2.82 o 
  -4   2  17       28.08       35.82      4.22 o 
  -3   2  17       60.83       68.61      5.56 o 
  -2   2  17        0.01        0.13      3.11 o 
  -1   2  17      126.97      153.64      9.46 o 
   0   2  17        7.44        9.44      3.69 o 
 -12   3  17       63.31       76.07      7.39 o 
 -11   3  17        0.21        2.71      2.04 o 
 -10   3  17      151.92      154.03      9.32 o 
  -9   3  17       51.08       45.44      4.73 o 
  -8   3  17      107.57       98.28      8.02 o 
  -7   3  17        5.48        6.01      2.44 o 
  -6   3  17        5.90        6.14      2.11 o 
  -5   3  17      252.63      251.41     10.38 o 
  -4   3  17      260.51      272.48     10.74 o 
  -3   3  17      117.93      120.37      7.00 o 
  -2   3  17        0.72        0.43      1.68 o 
  -1   3  17       38.15       46.59      5.18 o 
   0   3  17        1.94        2.36      1.73 o 
 -12   4  17        1.88        4.83      2.38 o 
 -11   4  17       23.84       19.75      3.28 o 
 -10   4  17        1.11        0.67      2.25 o 
  -9   4  17        1.07        0.34      1.80 o 
  -8   4  17      282.61      308.94     14.02 o 
  -7   4  17       53.69       51.64      4.87 o 
  -6   4  17      143.85      142.68      7.77 o 
  -5   4  17       38.53       48.20      4.09 o 
  -4   4  17        7.46        8.59      2.31 o 
  -3   4  17      172.59      198.17      8.56 o 
  -2   4  17        4.80        0.87      1.71 o 
  -1   4  17      328.50      385.89     13.64 o 
   0   4  17        2.04        0.43      1.74 o 
 -11   5  17        5.13        7.77      2.22 o 
 -10   5  17       30.35       36.37      4.33 o 
  -9   5  17        4.70        2.38      2.87 o 
  -8   5  17       57.52       55.07      5.97 o 
  -7   5  17        0.06        0.41      2.48 o 
  -6   5  17       13.92       11.06      2.30 o 
  -5   5  17       57.05       55.28      4.50 o 
  -4   5  17        2.16        2.22      1.57 o 
  -3   5  17        1.48       -0.71      1.94 o 
  -2   5  17       11.97       14.48      3.73 o 
  -1   5  17        0.02        1.29      2.92 o 
 -11   6  17       16.79       13.18      2.54 o 
 -10   6  17        1.43       -1.24      1.68 o 
  -9   6  17        2.61        1.90      2.04 o 
  -8   6  17      159.76      155.17      9.28 o 
  -7   6  17       41.94       43.32      5.15 o 
  -6   6  17       14.82       16.03      4.22 o 
  -5   6  17       86.90       93.56      7.33 o 
  -4   6  17       26.84       34.97      4.64 o 
  -3   6  17       67.80       71.16      7.87 o 
  -2   6  17       71.30       69.64      7.18 o 
 -10   7  17       71.53       77.08      5.53 o 
  -9   7  17        1.03        1.67      1.56 o 
  -8   7  17        5.91        2.00      2.47 o 
  -7   7  17        0.76        0.44      2.11 o 
  -6   7  17        1.88       -1.98      2.74 o 
  -5   7  17       61.83       66.59      5.79 o 
  -4   7  17        0.35       -0.52      1.60 o 
  -3   7  17        0.31        0.83      2.51 o 
  -8   8  17      121.38      138.83      8.80 o 
  -7   8  17       56.54       62.59      6.32 o 
  -6   8  17       44.65       50.49      5.83 o 
  -5   8  17        0.21        0.23      2.53 o 
  -4   8  17       15.70       14.47      3.37 o 
 -12   0  18       54.87       51.72      8.26 o 
 -11   0  18       89.15      100.71     11.93 o 
 -10   0  18        9.91       11.55      2.80 o 
  -9   0  18        1.56        5.44      3.30 o 
  -8   0  18      124.60      162.44     13.39 o 
  -7   0  18      132.68      146.21     11.99 o 
  -6   0  18      524.32      555.82     26.97 o 
  -5   0  18        3.57       -1.47      2.43 o 
  -4   0  18        8.38        7.12      5.03 o 
  -3   0  18        0.12       -1.33      3.22 o 
  -2   0  18       91.52      110.01     14.33 o 
  -1   0  18      128.01      123.27     13.68 o 
 -12   1  18        2.73       -0.70      1.95 o 
 -11   1  18        0.23       -0.90      1.90 o 
 -10   1  18       18.34       18.84      3.10 o 
  -9   1  18        8.81        7.72      2.97 o 
  -8   1  18       46.41       57.18      7.15 o 
  -7   1  18       60.02       64.24      4.59 o 
  -6   1  18      229.47      227.42      9.62 o 
  -5   1  18       31.10       31.01      4.19 o 
  -4   1  18        7.10        4.53      2.67 o 
  -3   1  18        2.84        3.51      3.22 o 
  -2   1  18        4.24        1.30      2.46 o 
  -1   1  18        0.86       -1.67      2.44 o 
 -12   2  18       31.22       35.54      7.20 o 
 -11   2  18      229.39      232.40      9.80 o 
 -10   2  18       66.13       75.53      6.08 o 
  -9   2  18       41.15       35.82      4.33 o 
  -8   2  18      101.33      105.90      8.04 o 
  -7   2  18      182.15      192.29      8.46 o 
  -6   2  18      232.16      260.07     11.40 o 
  -5   2  18        0.65       -2.49      2.49 o 
  -4   2  18       24.99       28.42      3.74 o 
  -3   2  18        0.01        0.37      2.26 o 
  -2   2  18       41.99       39.89      6.15 o 
 -11   3  18        9.62       16.13      2.74 o 
 -10   3  18       10.52       14.62      2.92 o 
  -9   3  18      124.32      133.54      8.01 o 
  -8   3  18       23.27       25.42      4.24 o 
  -7   3  18       41.08       43.89      4.18 o 
  -6   3  18       10.96        8.79      2.01 o 
  -5   3  18       21.07       21.42      3.20 o 
  -4   3  18        9.28       14.58      3.20 o 
  -3   3  18       25.10       34.54      4.32 o 
  -2   3  18        0.73       -3.74      3.74 o 
 -11   4  18       19.07       19.25      2.73 o 
 -10   4  18       25.71       21.87      3.11 o 
  -9   4  18       24.24       25.35      4.33 o 
  -8   4  18       24.68       19.62      3.75 o 
  -7   4  18        9.24        3.75      2.42 o 
  -6   4  18        9.88       14.87      3.15 o 
  -5   4  18       13.58        8.89      2.38 o 
  -4   4  18        6.63        4.68      1.73 o 
  -3   4  18       60.27       60.28      4.65 o 
  -2   4  18       48.60       52.11      4.36 o 
 -10   5  18       19.17       19.44      3.68 o 
  -9   5  18       63.26       75.49      6.03 o 
  -8   5  18        9.16       14.88      5.15 o 
  -7   5  18       43.85       38.81      4.56 o 
  -6   5  18       10.57       13.89      3.39 o 
  -5   5  18       11.93       13.67      4.28 o 
  -4   5  18      134.43      158.65     10.31 o 
  -3   5  18        0.58        1.76      5.45 o 
  -9   6  18        3.93        4.64      2.41 o 
  -8   6  18       15.72       13.69      2.93 o 
  -7   6  18       35.17       38.41      5.52 o 
  -6   6  18       12.47       15.90      3.62 o 
  -5   6  18        0.56       -0.08      2.07 o 
  -4   6  18       75.04       85.09      6.84 o 
 -10   1  19      247.51      292.41     10.31 o 
  -9   1  19       55.73       53.01      4.61 o 
  -8   1  19      210.65      248.93     12.65 o 
  -7   1  19      120.29      144.61      9.10 o 
  -6   1  19       16.69       17.77      3.91 o 
  -5   1  19       68.71       82.33      8.52 o 
  -4   1  19       22.41       22.16      4.49 o 
 -10   2  19        3.42        1.89      2.02 o 
  -9   2  19        0.08        2.38      2.31 o 
  -8   2  19       37.23       35.76      4.90 o 
  -7   2  19        9.75       32.33      9.95 o 
  -6   2  19      116.48      134.42      7.35 o 
  -5   2  19       68.07       77.22      8.31 o 
  -4   2  19        1.25       -1.01      1.87 o 
 -10   3  19       42.52       41.52      4.72 o 
  -9   3  19       75.21       82.84      7.14 o 
  -8   3  19      200.66      226.12     11.93 o 
  -7   3  19        3.44        4.13      1.86 o 
  -6   3  19       26.10       38.96      4.08 o 
  -5   3  19       26.24       21.74      3.32 o 
  -4   3  19        4.62        3.96      2.60 o 
  -9   4  19       93.57      117.53      8.14 o 
  -8   4  19       19.64       28.46      3.72 o 
  -7   4  19        6.37        6.84      2.83 o 
  -6   4  19      198.96      209.07     11.74 o 
  -5   4  19      137.40      158.76      6.77 o 
                                                 
